# Supplementary material for: Elevated CO2 regulates the Wnt signaling pathway in mammals, Drosophila melanogaster and Caenorhabditis elegans
Source: Sci Rep. 2019 Dec 3;9:18251. doi: 10.1038/s41598-019-54683-0 (PMC6890671; doi:10.1038/s41598-019-54683-0)
Supplement: Supplementary file 2 — Table S1: List of DEG commonly observed in more than two tissues in mice exposed to normoxic hypercapnia for 3 or 7 days. [file 41598_2019_54683_MOESM2_ESM.xlsx]

## Sheet: 3d exposure
Gene Symbol	Fold change of overlapped DEG in tissues
	Lung	Diaphragm	Soleus
Nr0b2	1.56298	1.89024
Rad9b	1.50388	1.37516
Ankrd33b	1.53638	1.89792
Tnfsf18	1.77678	1.68623
Gm5532	1.9541	2.79099
Prrg4	1.8133	1.50568
Zbtb26	1.53328		1.58968
Iqsec1	1.54544		1.38954
Olfr875	2.32134		2.04646
Hrh1	1.48899		1.45381
BC061237	1.74766		2.45887
Gm7769	1.47838		1.95671
4930579G22Rik		1.49888	1.40157
Arrdc4		1.58093	1.40034
Acss1		1.49807	1.43842
Gm1322		1.36235	1.4498
Gm7276		1.3614	1.53449
Abcc8		1.71054	1.43413
Mvd		1.41984	1.41021
Grip2		1.59432	1.59812

## Sheet: 7d exposure
Gene Symbol	Fold change of overlapped DEG in tissues
	Lung	Diaphragm	Soleus
Gm7120	1.86518	1.80428	1.90655
LOC100044171	1.84849	1.71626	1.81798
Fzd9	3.82465	2.06666	1.80591
Cenph	1.71297	2.97723
Mc3r	2.04689	1.56069
Oip5	1.6348	2.69216
E2f3	1.39818	1.36604
Mre11a	1.35575	1.41634
Whsc1	1.39495	1.6883
Pdzrn4	3.11147	1.49695
Adprhl1	1.9372	1.5177
Kdelc1	1.42947	1.56008
Nt5c3l	1.47333	1.37476
Atp2a2	2.0196	1.50098
Mlf1ip	1.4611	2.28975
Zfyve28	1.63291	1.77696
Hspb7	2.79037	1.36669
Ppil5	2.04649	1.81365
Kcnma1	3.7539	1.71466
Nr5a2	1.79113	2.70948
Gm10319	1.70304	2.02072
Ankrd52	1.35352	1.70558
Kif2c	2.35358	5.67085
Mcm2	1.39888	1.46441
Mapk8	1.41786	1.7706
Tnfsf18	2.05356	1.97067
Etv4	1.78616	1.40647
Gsdma	1.55198	2.1109
Ncam1	1.61601	1.67169
2310050B05Rik	2.6846	1.90147
Hcfc1	1.59869	1.6977
LOC100047589	1.68938	1.54346
BC048355	1.43622	1.45211
Tmem69	1.51772	1.36841
Lrrc52	2.79831	3.02506
Spag4	1.78672	1.4308
Bex1	1.35529	2.43737
Birc5	2.40509	4.24849
Gm8075	2.53654	3.24769
Slc19a3	1.44053		2.3934
Slc16a10	1.9731		1.64088
Pygo1	1.38121		1.3901
H19	8.86064		1.39082
Lrg1	1.78904		1.69265
Vsx1	1.9368		1.71784
Igsf21	3.69401		1.8307
Cpt1b	2.77359		1.38682
Kcng2	3.64825		1.55274
Gm8364	1.7055		1.58951
Cbx6-Nptxr	1.821		2.37021
Kcna1	1.99887		1.5408
Mtl5		2.07317	2.37643
Ranbp17		1.65377	1.45447
Efr3b		1.75304	1.58945
Nav2		1.63075	1.40855
Dpf1		1.78563	1.90111
Tecta		1.37572	1.57969
Ucp3		1.38536	2.30528
Grb10		1.73814	1.47229
Aqp8		1.48048	1.83657
Cecr2		1.59965	1.54173
Slc25a22		1.40212	2.49336
Ptgds		1.42943	1.36567
Olfr1474		5.86993	3.02901
