# Supplementary material for: Elevated CO2 regulates the Wnt signaling pathway in mammals, Drosophila melanogaster and Caenorhabditis elegans
Source: Sci Rep. 2019 Dec 3;9:18251. doi: 10.1038/s41598-019-54683-0 (PMC6890671; doi:10.1038/s41598-019-54683-0)
Supplement: Supplementary file 3 — Table S2: List of hypercapnia-responsive Wnt pathway genes in mice tissues, a human bronchial cell line, Caenorhabditis elegans and Drosophila melanogaster. [file 41598_2019_54683_MOESM3_ESM.xlsx]

## Sheet: Sheet1
Species	Tissue type	Gene Symbol	Gene Name	Pathway Categories
Mouse	Lung	Pcdhb18	Protocadherin beta-18	Wnt signaling pathway	Cadherin signaling pathway
Mouse	Lung	Cdh2	Cadherin-2	Wnt signaling pathway	Cadherin signaling pathway
Mouse	Lung	Pcdhb12	MCG141300	Wnt signaling pathway	Cadherin signaling pathway
Mouse	Lung	Pcdhb10	Protocadherin beta 10	Wnt signaling pathway	Cadherin signaling pathway
Mouse	Lung	Csnk2a1	Casein kinase II subunit alpha	Wnt signaling pathway	Cadherin signaling pathway												Parkinson disease
Mouse	Lung	Fzd9	Frizzled-9	Wnt signaling pathway	Cadherin signaling pathway	Alzheimer disease-presenilin pathway
Mouse	Lung	Fzd2	Frizzled-2	Wnt signaling pathway	Cadherin signaling pathway	Alzheimer disease-presenilin pathway
Mouse	Lung	Myh2	MCG140437, isoform CRA_d	Wnt signaling pathway			Inflammation mediated by chemokine and cytokine signaling pathway	Cytoskeletal regulation by Rho GTPase	Nicotinic acetylcholine receptor signaling pathway									Angiogenesis
Mouse	Lung	Myh7b	Myosin-7B	Wnt signaling pathway			Inflammation mediated by chemokine and cytokine signaling pathway	Cytoskeletal regulation by Rho GTPase	Nicotinic acetylcholine receptor signaling pathway
Mouse	Lung	Pygo1	Pygopus homolog 1	Wnt signaling pathway
Mouse	Lung	Arid1b	AT-rich interactive domain-containing protein 1B	Wnt signaling pathway
Mouse	Lung	Acvr1c	Activin receptor type-1C	Wnt signaling pathway												TGF-beta signaling pathway
Mouse	Lung	Wnt7a	Protein Wnt-7a	Wnt signaling pathway	Cadherin signaling pathway	Alzheimer disease-presenilin pathway												Angiogenesis
Mouse	Lung	Sfrp5	Secreted frizzled-related protein 5	Wnt signaling pathway
Mouse	Diaphragm	Pcdhb16	MCG141291	Wnt signaling pathway	Cadherin signaling pathway
Mouse	Diaphragm	Fzd9	Frizzled-9	Wnt signaling pathway	Cadherin signaling pathway	Alzheimer disease-presenilin pathway
Mouse	Diaphragm	Gnb3	Guanine nucleotide-binding protein G(I)/G(S)/G(T) subunit beta-3	Wnt signaling pathway			Inflammation mediated by chemokine and cytokine signaling pathway			Gonadotropin-releasing hormone receptor pathway	Histamine H1 receptor mediated signaling pathway	PI3 kinase pathway	Muscarinic acetylcholine receptor 1 and 3 signaling pathway		Beta3 adrenergic receptor signaling pathway				Thyrotropin-releasing hormone receptor signaling pathway	GABA-B receptor II signaling		5HT1 type receptor mediated signaling pathway	5HT4 type receptor mediated signaling pathway	Dopamine receptor mediated signaling pathway	Endogenous cannabinoid signaling	Beta1 adrenergic receptor signaling pathway	5HT2 type receptor mediated signaling pathway	Enkephalin release	Opioid proenkephalin pathway	Enkephalin release	Angiotensin II-stimulated signaling through G proteins and beta-arrestin	Opioid prodynorphin pathway	Beta2 adrenergic receptor signaling pathway	Histamine H2 receptor mediated signaling pathway	Opioid proopiomelanocortin pathway	Muscarinic acetylcholine receptor 2 and 4 signaling pathway	Metabotropic glutamate receptor group III pathway	Cortocotropin releasing factor receptor signaling pathway	Metabotropic glutamate receptor group II pathway	Oxytocin receptor mediated signaling pathway
Mouse	Diaphragm	Myh3	Myosin-3	Wnt signaling pathway			Inflammation mediated by chemokine and cytokine signaling pathway	Cytoskeletal regulation by Rho GTPase	Nicotinic acetylcholine receptor signaling pathway					Heterotrimeric G-protein signaling pathway-Gq alpha and Go alpha mediated pathway
Mouse	Soleus	Pcdhb15	Protocadherin beta 15	Wnt signaling pathway	Cadherin signaling pathway
Mouse	Soleus	Cdh20	Cadherin-20	Wnt signaling pathway	Cadherin signaling pathway
Mouse	Soleus	Cdh6	Cadherin-6	Wnt signaling pathway	Cadherin signaling pathway
Mouse	Soleus	Fzd9	Frizzled-9	Wnt signaling pathway	Cadherin signaling pathway	Alzheimer disease-presenilin pathway
Mouse	Soleus	Gng3	Guanine nucleotide-binding protein G(I)/G(S)/G(O) subunit gamma-3	Wnt signaling pathway			Inflammation mediated by chemokine and cytokine signaling pathway			Gonadotropin-releasing hormone receptor pathway	Histamine H1 receptor mediated signaling pathway	PI3 kinase pathway	Muscarinic acetylcholine receptor 1 and 3 signaling pathway	Heterotrimeric G-protein signaling pathway-Gq alpha and Go alpha mediated pathway	Beta3 adrenergic receptor signaling pathway				Thyrotropin-releasing hormone receptor signaling pathway	GABA-B receptor II signaling		5HT1 type receptor mediated signaling pathway	5HT4 type receptor mediated signaling pathway	Dopamine receptor mediated signaling pathway	Endogenous cannabinoid signaling	Beta1 adrenergic receptor signaling pathway	5HT2 type receptor mediated signaling pathway	Enkephalin release	Opioid proenkephalin pathway	Enkephalin release	Angiotensin II-stimulated signaling through G proteins and beta-arrestin	Opioid prodynorphin pathway	Beta2 adrenergic receptor signaling pathway	Histamine H2 receptor mediated signaling pathway	Opioid proopiomelanocortin pathway	Muscarinic acetylcholine receptor 2 and 4 signaling pathway	Metabotropic glutamate receptor group III pathway	Cortocotropin releasing factor receptor signaling pathway	Metabotropic glutamate receptor group II pathway	Oxytocin receptor mediated signaling pathway
Mouse	Soleus	Pygo1	Pygopus homolog 1	Wnt signaling pathway
Mouse	Soleus	Wnt4	Protein Wnt-4	Wnt signaling pathway	Cadherin signaling pathway	Alzheimer disease-presenilin pathway
HBEC		EP300	Histone acetyltransferase p300	Wnt signaling pathway						Gonadotropin-releasing hormone receptor pathway						TGF-beta signaling pathway					Heterotrimeric G-protein signaling pathway-Gi alpha and Gs alpha mediated pathway																				Huntington disease	p53 pathway	DPP signaling pathway	BMP/activin signaling pathway-drosophila	GBB signaling pathway	Transcription regulation by bZIP transcription factor	SCW signaling pathway	DPP-SCW signaling pathway
HBEC		PCDHGA7	Protocadherin gamma-A7	Wnt signaling pathway	Cadherin signaling pathway
HBEC		PCDHGB7	Protocadherin gamma-B7	Wnt signaling pathway	Cadherin signaling pathway
HBEC		ADSSL1	Adenylosuccinate synthetase isozyme 1	Wnt signaling pathway																																					De novo purine biosynthesis
HBEC		CCND1	G1/S-specific cyclin-D1	Wnt signaling pathway								PI3 kinase pathway																													CCKR signaling map	Cell cycle
C elegans		cbp-2	CBP/p300 homolog	Wnt signaling pathway
C elegans		itr-1	Inositol 1,4,5-trisphosphate receptor itr-1	Wnt signaling pathway							Histamine H1 receptor mediated signaling pathway		Muscarinic acetylcholine receptor 1 and 3 signaling pathway																												Metabotropic glutamate receptor group I pathway	PDGF signaling pathway	Endothelin signaling pathway
C elegans		CELE_R90.1	Uncharacterized protein	Wnt signaling pathway													Parkinson disease
Drosophila		Ggamma30A	Guanine nucleotide-binding protein subunit gamma-e	Wnt signaling pathway										Heterotrimeric G-protein signaling pathway-Gq alpha and Go alpha mediated pathway							Heterotrimeric G-protein signaling pathway-Gi alpha and Gs alpha mediated pathway																				Heterotrimeric G-protein signaling pathway-rod outer segment phototransduction
