# Supplementary material for: Elevated CO2 regulates the Wnt signaling pathway in mammals, Drosophila melanogaster and Caenorhabditis elegans
Source: Sci Rep. 2019 Dec 3;9:18251. doi: 10.1038/s41598-019-54683-0 (PMC6890671; doi:10.1038/s41598-019-54683-0)
Supplement: Supplementary file 4 — Dataset S1: Processed data from mRNA microarray analysis of skeletal muscles isolated from C57BL/6J mice exposed to normoxic hypercapnia for 3 or 7 days. [file 41598_2019_54683_MOESM4_ESM.xlsx]

## Sheet: Diaphragm_3d exposure
GeneSymbol	EntrezGeneID	Fold Change	p value
Olfr1474	258123	6.89994	0.00210482
Lrit1	239037	5.40301	0.0330944
Armc2	213402	5.17017	0.00218859
1700025K04Rik	66334	4.98301	0.00118743
5430401H09Rik	71396	4.80717	0.000317849
Gm3610	100041988	4.60855	0.016949
Gm501	244417	4.27107	0.0104164
Armc2	213402	4.26081	0.00988929
Tas2r125	387352	4.11871	0.00987934
AI131754	106527	4.0365	0.00084815
Gpr98	110789	3.69239	0.0219333
Gm8075	666385	3.54498	0.00755705
Lrrc52	240899	3.38468	0.000931201
Cuzd1	16433	3.04142	0.00177117
Il6	16193	3.01818	0.00917702
BC050972	407808	2.99898	0.0165518
Gm5532	433367	2.79099	0.0108822
LOC100044098	100044098	2.755	0.015698
Vmn1r178	232959	2.7157	0.022947
Fgf5	14176	2.68532	0.00197918
Pcdhb11	93882	2.6153	0.00399145
Itgb1bp3	69564	2.6058	0.0130749
LOC100047066	100047066	2.60047	0.0422411
Sun3	194974	2.53935	0.00232099
Olfr711	259037	2.48893	0.0429499
Slc15a5	277898	2.43882	0.028973
Prrt3	210673	2.42793	0.0254138
Gm6329	622523	2.38905	0.0029568
Dkk2	56811	2.37959	0.00180295
Gpr150	238725	2.35907	0.0323978
Pip	18716	2.34412	0.0264263
Ntsr1	18216	2.32653	0.0231824
Scrg1	20284	2.31929	0.00429292
2310050B05Rik	69678	2.31832	0.0181241
Gm6577	625321	2.31343	0.0256829
Olfr770	258862	2.30779	0.0464894
Dusp18	75219	2.26949	0.000194483
Gm3367	100041489	2.26105	0.00186739
Zp2	22787	2.22865	0.0169493
3110062M04Rik	78412	2.20948	0.0141584
Camk1g	215303	2.20829	0.00302887
Dusp18	75219	2.16847	0.0136479
Gm2724	100040346	2.1525	0.0394551
Mrgprh	80978	2.11896	0.00414246
Gsdma	57911	2.10056	0.0311056
Gm4872	231989	2.0986	0.00686048
Fzd9	14371	2.0796	0.00117042
Smpx	66106	2.07391	0.000468079
Ripply1	622473	2.07049	0.00946351
Gm14092	627302	2.06273	0.0414241
Olfr507	258738	2.05522	0.00464896
Foxa3	15377	2.02977	0.046782
4632428C04Rik	100043102	1.99784	0.0149005
Olfr1298	258888	1.98293	0.00392305
Olfr1287	257935	1.96311	0.00140969
Zfyve28	231125	1.95861	0.0114818
Dbil5	13168	1.9562	0.0305504
Vmo1	327956	1.95531	0.0201751
St8sia5	225742	1.94014	0.0148666
LOC100044505	100044505	1.93604	0.0342093
Ano10	102566	1.93569	0.0178616
Kcnma1	16531	1.93486	0.00222184
Peg10	170676	1.91534	0.00951913
Acyp1	66204	1.90437	0.00698779
Doc2g	60425	1.90073	0.00491641
Ankrd33b	67434	1.89792	0.0391407
Nr0b2	23957	1.89024	0.021079
Gm13888	622356	1.88837	0.0124311
LOC100045683	100045683	1.8824	0.0231824
Tead4	21679	1.87743	0.016957
LOC640684	640684	1.87674	0.0151425
Gml	625599	1.87169	0.0185321
Gm3870	100042492	1.86817	0.0384738
Cnksr1	194231	1.86588	0.0190749
LOC100046730	100046730	1.85869	0.0326838
Mc3r	17201	1.85457	0.0134093
Snai3	30927	1.82824	0.0170033
2210039B01Rik	73644	1.82563	0.0454176
Nqo1	18104	1.81981	0.0155132
Lingo3	237403	1.81729	0.0013491
Aloxe3	23801	1.80924	0.00280333
Tecrl	243078	1.80868	0.00201861
Kif4b	74947	1.79666	0.00613798
Bex1	19716	1.79208	0.000742032
Duoxa1	213696	1.78667	0.0152359
Gm2095	100039199	1.78257	0.00408436
LOC100044989	100044989	1.77827	0.0112468
Bex1	19716	1.77747	0.00305083
Ikzf1	22778	1.77687	0.0278168
Gm5091	328747	1.77594	0.0182322
Pcdh9	211712	1.77141	0.0258498
Tub	22141	1.75954	0.0011975
Rab17	19329	1.75834	0.0497654
Gm8013	666266	1.75328	0.0351546
Gm8364	666920	1.74899	0.0300421
Rgs9bp	243923	1.74888	0.0164154
Acyp1	66204	1.73761	0.0120709
Snrpn	20646	1.73244	0.0229674
Rfpl4	192658	1.73164	0.0405391
Ddx4	13206	1.72797	0.0268266
LOC100046121	100046121	1.72549	0.0322856
LOC100045300	100045300	1.72312	0.0115904
Asb3	65257	1.72256	0.014281
Pak7	241656	1.71979	0.0362
Gm5294	384244	1.71185	0.0414682
Cst6	73720	1.71145	0.00197891
Igsf1	209268	1.71145	0.0069233
Abcc8	20927	1.71054	0.00707692
Lamb3	16780	1.69215	0.00952605
3110049J23Rik	67307	1.69128	0.000788813
Tcf7l2	21416	1.69125	0.0380865
Tnfsf18	240873	1.68623	0.0178441
1500009C09Rik	76505	1.68135	0.00325717
Nav2	78286	1.67938	0.00767677
Asb11	68854	1.6792	0.00164471
Tmco5	67356	1.67673	0.0488493
Olfr1466	258689	1.67365	0.0182577
LOC100047430	100047430	1.66084	0.0274159
Pla2g12a	66350	1.65609	0.00582744
Spata24	71242	1.65369	0.0488605
Egln3	112407	1.64706	0.0171864
Bdh1	71911	1.64325	0.000558963
BC051628	332713	1.64281	0.0116534
A730054J21Rik	320862	1.63951	0.0223642
Actr3b	242894	1.63879	0.0223045
Nudt8	66387	1.63866	0.014451
Gm10050	791333	1.63627	0.0273843
Rwdd4a	192174	1.63444	0.000783836
Optn	71648	1.63419	0.00261347
Iqgap2	544963	1.63256	0.00693903
Zdhhc23	332175	1.63214	0.0118327
Cyp2a22	233005	1.63046	0.00535954
E130215H24Rik	109344	1.62984	0.0307014
Heatr7b1	100040766	1.62848	0.01439
Kcnma1	16531	1.62774	0.0149683
1110046J04Rik	68808	1.62734	0.0134071
Bcl2l2	12050	1.6224	0.0023301
Oaf	102644	1.617	0.0403419
Bdh1	71911	1.6159	0.00890493
E030011O05Rik	319859	1.6098	0.0140205
Acyp1	66204	1.60556	0.00284641
Snrpn	20646	1.60412	0.0388013
Rps6ka2	20112	1.60282	0.0170356
S100a1	20193	1.60241	0.00304432
Cpne9	211232	1.60209	0.00896023
LOC100048148	100048148	1.60192	0.0323963
Grip2	243547	1.59432	0.0323428
Fam40b	320609	1.59325	0.0273711
1700057K13Rik	73435	1.58818	0.00596175
Rwdd2a	69519	1.58699	0.00180726
LOC100044747	100044747	1.5836	0.0201721
Arrdc4	66412	1.58093	0.000866607
6430601O08Rik	791365	1.58024	0.0370721
Ncam1	17967	1.57999	0.0255154
Gm7315	640963	1.57932	0.00555125
Olfr1122	259033	1.57553	0.0348676
6330578E17Rik	76178	1.56707	0.00236658
LOC674229	674229	1.56602	0.015733
Ankrd52	237615	1.56432	0.00940975
Vmn2r111	210876	1.56082	0.0489868
Apod	11815	1.55726	0.0182448
Gm4862	229879	1.55595	0.00749335
AI132487	104910	1.55221	0.00611954
Nol3	78688	1.54905	0.0044448
Lrrc10	237560	1.54658	0.00306525
LOC100047791	100047791	1.54526	0.0172671
Kbtbd12	74589	1.54392	0.0358341
Gm4121	100042949	1.54183	0.0306123
Vac14	234729	1.53964	0.0230945
LOC100045282	100045282	1.53746	0.0167244
Grm1	14816	1.53629	0.0304772
Gpr89	67549	1.53563	0.0188665
Nudcd1	67429	1.53558	0.00495281
Egln3	112407	1.53463	0.00668264
Slc9a2	226999	1.53083	0.0183824
LOC100046690	100046690	1.52983	0.0228847
2410137M14Rik	76797	1.52912	0.00158986
Ntsr2	18217	1.5291	0.0145167
Akap1	11640	1.52619	0.0197753
Gm7209	637566	1.52182	0.0212228
9030624J02Rik	71517	1.52114	0.0234034
Tas1r2	83770	1.52064	0.0295081
Arpp21	74100	1.51754	0.00266185
Mybph	53311	1.51643	0.0322249
Ptgds	19215	1.51612	0.00467088
LOC100045652	100045652	1.51479	0.0223001
Crip3	114570	1.51447	0.0336077
Zfp462	242466	1.51275	0.016406
Zfyve27	319740	1.51205	0.0136624
Gm9012	668160	1.5101	0.0184923
Bdh1	71911	1.50938	0.000770608
1810043H04Rik	208501	1.5092	0.0492992
Sec22a	317717	1.509	0.0279579
Gpt	76282	1.50648	0.00751359
Prrg4	228413	1.50568	0.0493502
Ttc9	69480	1.50478	0.0167003
Kidins220	77480	1.50351	0.0125295
Abra	223513	1.50159	0.0182631
4930579G22Rik	69034	1.49888	0.0443502
Dhrs2	71412	1.49868	0.00567005
Acss1	68738	1.49807	0.0100577
Kcnma1	16531	1.49795	0.00822891
Pfn4	382562	1.49783	0.00556561
Katnal1	231912	1.49763	0.0408011
LOC100044649	100044649	1.49666	0.022603
Gm4237	100043111	1.49283	0.0491951
9330102E08Rik	330427	1.49205	0.0128897
2310016D23Rik	76443	1.49175	0.00175227
Mospd4	72076	1.49167	0.0128014
Zfp346	26919	1.49051	6.53372e-05
Mavs	228607	1.49009	0.0460667
Fbxo44	230903	1.48907	0.0296181
Gm2011	100039027	1.48762	0.0153999
Cabc1	67426	1.48401	0.0418425
Gm8373	666942	1.48207	0.00242827
B130034C11Rik	414095	1.47959	0.018703
Gbe1	74185	1.47792	0.0149017
Dhrs11	192970	1.47702	0.00387127
Inca1	103844	1.47563	0.0205801
Ccbl2	229905	1.47234	0.00650153
Whrn	73750	1.47172	0.0442535
Pde7a	18583	1.47137	0.0158862
Ncam1	17967	1.4697	0.00147994
Ntsr2	18217	1.46715	0.0260077
Gm10046	100043229	1.46348	0.00280933
Gm2640	100040164	1.46158	0.00538007
Mett5d1	76894	1.46013	0.00418183
Nav2	78286	1.45886	0.00721277
LOC100045825	100045825	1.45697	0.046356
Ttc39b	69863	1.4566	0.00652333
Htatip2	53415	1.45624	0.00209981
Lrtm1	319476	1.45623	0.0325749
Kbtbd12	74589	1.45551	0.00507107
Katnal1	231912	1.45416	0.014066
Ankrd33b	67434	1.45349	0.0430176
Decr2	26378	1.45261	0.0308211
Gm6229	621470	1.45216	0.0163795
Gm5666	435373	1.45174	0.0279434
Hoxc9	15427	1.45104	0.00700165
4930544D05Rik	668433	1.45047	0.012135
Piwil2	57746	1.45046	0.0242436
Rab11fip5	52055	1.44983	0.0243474
Ola1	67059	1.44739	0.0472569
Lpcat2b	70902	1.44733	0.0416986
H1fnt	70069	1.44726	0.0358441
Akap1	11640	1.4453	0.0163594
Ccdc159	67119	1.44466	0.0304022
2610030H06Rik	67048	1.44447	0.0198971
Nus1	52014	1.44208	0.00557295
Gm9484	670358	1.44033	0.0336417
Spag4	245865	1.438	0.0223394
Rnft2	269695	1.43695	0.0455368
Sh3pxd2a	14218	1.43691	0.0257894
Csrp2bp	228714	1.43637	0.03178
Tube1	71924	1.43622	7.45501e-05
Tmem159	233806	1.43603	0.0445235
Il4ra	16190	1.43384	0.0338645
Fam96b	68523	1.4336	0.0155684
Gm1943	384864	1.43354	0.0185588
Fez1	235180	1.43037	0.00706335
5730508B09Rik	70617	1.42926	0.0156299
Gm6028	547247	1.42759	0.00780389
Muted	17828	1.42603	0.0217114
Slco3a1	108116	1.42443	0.00113459
Alox12	11684	1.42398	0.0352244
Alpk3	116904	1.42367	0.00616955
Gm4821	219180	1.4223	0.0304137
Nme6	54369	1.42147	0.0255002
Fam83e	73813	1.42133	0.0408536
S100a1	20193	1.42099	0.00704423
Fktn	246179	1.42054	0.00318585
LOC633703	633703	1.4204	0.00146091
Ldlrad3	241576	1.42037	0.00195941
Mvd	192156	1.41984	0.00878776
Ubl4	27643	1.41823	0.00938849
LOC631505	631505	1.41729	0.0184785
Lactb2	212442	1.41676	0.00551457
Mast1	56527	1.41621	0.0478166
Cox17	12856	1.41593	0.0364232
Fbxo44	230903	1.41565	0.0121001
4930594M17Rik	75937	1.41197	0.0317065
Bahcc1	268515	1.4113	0.00463007
Rapgefl1	268480	1.41051	0.0403499
Zfp740	68744	1.41021	0.0402109
Gm889	380755	1.4098	0.0104323
Gm13807	639658	1.40951	0.0192424
Gm1943	384864	1.40656	0.0377842
Inpp5a	212111	1.40357	0.0152577
Large	16795	1.40344	0.00341333
LOC100047435	100047435	1.40342	0.00509
Ccdc90a	76137	1.40335	0.00875244
Wdr83	67836	1.40263	0.00614616
Naa40	70999	1.40177	0.0311303
Gm12900	622334	1.40114	0.0330105
Cyb5b	66427	1.40106	0.0132464
Tmem205	235043	1.40027	0.0120935
Nudt17	78373	1.39965	0.0110568
Fgf13	14168	1.39902	0.0461044
Gm2987	100040828	1.39812	0.0360864
Scfd2	212986	1.39632	0.0366728
Fam161b	217705	1.39569	0.0382609
Gm3652	100042078	1.39521	0.00584754
Rbp2	19660	1.3951	0.0271212
Gm7464	665047	1.39415	0.0133849
Tmem86b	68255	1.39363	0.0186234
Eps15l1	13859	1.39227	0.00365876
Esrrb	26380	1.39196	0.0477459
Inpp4a	269180	1.39155	0.019201
LOC676813	676813	1.39074	0.00278319
Mtor	56717	1.38943	0.00874281
Gm6746	627342	1.38929	0.00807749
Slc6a1	232333	1.38776	0.00987882
Clint1	216705	1.38763	0.0119706
2610044O15Rik	72139	1.38695	0.0484427
Mllt11	56772	1.38664	0.0476829
Gm8954	668061	1.38571	0.0183
Defa-rs7	13226	1.38516	0.0407992
Ttc7	225049	1.38368	0.00264245
Inca1	103844	1.38318	0.0281203
Nubpl	76826	1.38209	0.00600726
Tmem192	73067	1.38148	0.0433632
Aifm2	71361	1.38133	0.0174958
Jmjd7	433466	1.38125	0.0214054
Tuba8	53857	1.38117	0.0192526
Sumo3	20610	1.38047	0.0355114
Gss	14854	1.38046	0.0231811
Clip4	78785	1.37912	0.0201359
Morc1	17450	1.37846	0.0356446
Cecr2	330409	1.37833	0.0488261
Gm6990	629643	1.37745	0.0241054
2510002D24Rik	72307	1.37634	0.0359267
Rad9b	231724	1.37516	0.038855
Hcrtr1	230777	1.37469	0.0239448
Colec10	239447	1.37457	0.0410433
Gabrd	14403	1.37443	0.0352761
Rapgef1	107746	1.37271	0.00910375
Hat1	107435	1.37257	0.00395909
Cog6	67542	1.37189	0.0401137
Nln	75805	1.37173	0.0307902
Cinp	67236	1.37035	0.03358
LOC100048288	100048288	1.3703	0.0294607
Nme5	75533	1.36988	0.0136252
Dnajb2	56812	1.36988	0.0265912
Ciapin1	109006	1.36919	0.0367699
Olfr1395	258877	1.36838	0.0348521
4933415F23Rik	66755	1.36761	0.0492661
Il3	16187	1.3674	0.000954231
Slc43a2	215113	1.36689	0.00706103
Dcaf7	71833	1.36678	0.0226794
Gm3792	100042326	1.3659	0.0132206
Csnk2a1	12995	1.36563	0.018079
Idua	15932	1.36559	0.0211977
Arfgef2	99371	1.36454	0.0360977
Gm1614	381148	1.36424	0.0462845
Taf1a	21339	1.36373	0.0100042
Wdr31	71354	1.36369	0.0153138
Sdcbp2	228765	1.36365	0.0136078
Ahcyl2	74340	1.36294	0.00896348
Gm1322	383709	1.36235	0.0493523
Nol10	217431	1.36183	0.0443054
Pcbd2	72562	1.36171	0.00279007
Gm7276	639653	1.3614	0.0388263
4930552P12Rik	77594	1.36093	0.0415856
Pick1	18693	1.36057	0.025383
1600002H07Rik	72016	1.36016	0.0391424
Hspe1	15528	1.35894	0.00969613
Ccbl2	229905	1.35812	0.00646811
Tmem106b	71900	1.35767	0.00331022
Atp5s	68055	1.35726	0.00117747
D16H22S680E	27883	1.35623	0.0352819
Morn4	226123	1.35609	0.0408005
Immp2l	93757	1.35534	0.0206232
Inpp4b	234515	1.35528	0.0338244
Tomm20	67952	1.3551	0.0131978
Sgcd	24052	1.35416	0.0164241
Akr1b3	11677	1.3538	0.0219905
Adamtsl5	66548	1.35373	0.0338607
Ivns1abp	117198	1.35198	0.0400917
Rnf217	268291	1.35104	0.0152522
Grpel2	17714	1.35097	0.0450591
LOC100042220	100042220	1.35052	0.0334133
Gm12059	100042875	1.34981	0.0469537
Phka1	18679	1.3498	0.0178832
Saps2	71474	1.34935	0.0362413
4833419A21Rik	73755	1.34899	0.0387526
Yjefn3	234365	1.34888	0.0151261
Trim45	229644	1.34869	0.0206995
L2hgdh	217666	1.34756	0.0290019
Etv4	18612	1.34737	0.0204774
Olfr524	258055	1.34663	0.00513267
Rgl3	71746	1.34489	0.0276304
Rom1	19881	1.34039	0.0434853
Ttc19	72795	1.34037	0.0252439
Anp32e	66471	1.33933	0.00706187
Clip4	78785	1.33925	0.0129402
Shmt1	20425	1.3392	0.0427589
Gm8529	667233	1.33849	0.00284481
Hsf4	26386	1.33763	0.0178873
Asb18	208372	1.33751	0.0193514
Mrs2	380836	1.33707	0.0301917
Gm4072	100042858	1.33444	0.0416328
Sdr39u1	654795	1.33438	0.00956258
Ttc38	239570	1.33349	0.0133345
Serpinb6e	435350	1.33348	0.0174674
LOC674538	674538	1.33305	0.0177171
Dnajb2	56812	1.33303	0.00900583
B930078G14Rik	791373	1.33211	0.0303367
Calr3	73316	1.33017	0.043375
Dffa	13347	1.32849	0.0385585
Klhl3	627648	1.32832	0.0185518
Gm6616	625730	1.32804	0.0330028
Ttc19	72795	1.32749	0.00967768
Tmem22	245020	1.32648	0.000452241
Gm7515	665144	1.32513	0.00991026
Chrnd	11447	1.32498	0.0296703
Txndc5	105245	1.32418	0.0099837
Fam86	70511	1.32418	0.00334855
Cdc37l1	67072	1.32284	0.00748425
Mapt	17762	1.32274	0.00254171
Vsig8	240916	1.32244	0.0391328
Gm6996	629689	1.32223	0.0223057
Gm8531	667237	1.32074	0.0152136
Gm4072	100042858	1.32074	0.0458486
Spin1	20729	1.31846	0.0183251
Trak2	70827	1.31731	0.0421414
Ube2g2	22213	1.31552	0.00291733
Wasf3	245880	1.31515	0.00621312
6030419C18Rik	319477	1.31467	0.0191734
Gm6112	619909	1.31464	0.00453231
6030446N20Rik	338363	1.31422	0.0290944
Guf1	231279	1.31332	0.00899175
Cog5	238123	1.31294	0.0375861
Ppm1b	19043	1.31201	0.00468382
Slc16a8	57274	1.31196	0.0203665
Sfxn4	94281	1.31133	0.0178981
Cdh4	12561	1.31069	0.0032581
Prdm9	213389	1.31058	0.0224176
Pde6h	78600	1.30901	0.0244463
Gm4505	100043533	1.30884	0.0340815
Gm5496	433129	1.30882	0.0345696
BC052040	399568	1.30764	0.0107261
Gemin4	276919	1.30718	0.028742
Nudt16	75686	1.30712	0.0377236
Ccdc65	105833	1.30688	0.0446357
Gm15760	100042948	1.30643	0.0439281
Ikbkg	16151	1.30568	0.0121473
Slc6a8	102857	1.30567	0.0249979
LOC633832	633832	1.30553	0.0272523
Ttc38	239570	1.30458	0.0409796
Qrsl1	76563	1.30419	0.0243988
Sumo2	170930	1.30381	0.0343734
Gm15847	667127	1.30359	0.0147581
2610030H06Rik	67048	1.30326	0.0116306
Celf1	13046	1.30238	0.015509
Alppl2	11650	1.30216	0.0370381
Ttc38	239570	1.30139	0.0364566
Fam195a	68241	1.30069	0.0295698
4930528J11Rik	75224	1.30065	0.0193219
Gm2147	100039302	1.30049	0.0180067
Seh1l	72124	1.30032	0.00279473
Kremen1	84035	1.3003	0.0445341
Hpcal4	170638	1.29978	0.00756362
Mef2d	17261	1.29942	0.00412794
Gm12579	675306	1.29941	0.0318633
Znrf1	170737	1.29894	0.00109248
LOC674493	674493	1.29823	6.49885e-05
Gm3386	100041521	1.29745	0.032322
Ilf3	16201	1.29638	0.0154949
Plekhm2	69582	1.29623	0.0485302
Igf2as	111975	1.29559	0.0176791
Ube2l3	22195	1.29502	0.0272981
Slc20a2	20516	1.2945	0.0248361
Spink6	433180	1.29412	0.0363452
Chchd8	68185	1.29407	0.0270104
Deb1	26901	1.29344	0.027268
Tmco4	77056	1.29312	0.0252435
Gm3265	100041308	1.29244	0.0491006
Gm12270	668239	1.2924	0.0242332
Pa2g4	18813	1.29228	0.0228056
B4galt6	56386	1.29069	0.0243901
Gsto1	14873	1.29012	0.00944234
Rps13	68052	1.28999	0.0197462
Mapre3	100732	1.28999	0.00374422
Coq10a	210582	1.28998	0.000601747
2900097C17Rik	347740	1.2887	0.0300277
Srxn1	76650	1.28841	0.000799103
Dcaf17	75763	1.28838	0.0497401
Gys1	14936	1.28834	0.0406061
Nrf1	18181	1.28818	0.0208774
Ribc1	66611	1.28815	0.0183699
Wipi1	52639	1.28757	0.0399301
Mapt	17762	1.28711	0.0150086
Rasl2-9-ps	19428	1.28695	0.0169046
Tbcb	66411	1.28617	0.0307568
Gm6097	619750	1.28585	0.0398824
Cisd2	67006	1.28562	0.0273686
Bzw2	66912	1.28553	0.0132457
G3bp1	27041	1.28527	0.0201948
LOC676108	676108	1.28484	0.0427263
LOC100048858	100048858	1.2845	0.0288881
Gm7688	665561	1.2839	0.0186314
Wdtc1	230796	1.28389	0.0422044
Gnaz	14687	1.28356	0.0424566
LOC100044555	100044555	1.28347	0.00576803
2010107H07Rik	66487	1.28336	0.0230063
Fam59a	381126	1.28298	0.0108779
Acn9	71238	1.2825	0.000831001
Adam3	11497	1.28227	0.0412147
LOC100044381	100044381	1.28195	0.0331038
Pmm1	29858	1.28163	0.0291179
Wipi1	52639	1.28161	0.0230901
Defa-rs12	13221	1.28033	0.0108809
Gm7747	665681	1.28008	0.0297855
BC016579	212998	1.27997	0.0117268
C78339	97863	1.27926	0.0495052
Gm8675	667510	1.27888	0.0107407
Gm7104	633093	1.27876	0.013407
Hint3	66847	1.27869	0.0171648
Zbtb43	71834	1.2784	0.00219732
Ly75	17076	1.27725	0.00661481
Mapksp1	56692	1.27656	0.0206575
LOC629952	629952	1.27654	0.0489219
Gtpbp8	66067	1.27635	0.0232418
Cltb	74325	1.27608	0.00624097
Olfr30	18329	1.27594	0.0367317
Olfm1	56177	1.27585	0.00522438
Rnf217	268291	1.27573	0.0419113
Gzf1	74533	1.27542	0.0358052
Gm3853	100042457	1.27459	0.0320891
Cep76	225659	1.27401	0.00488283
Eps15l1	13859	1.27369	0.0198239
Ablim2	231148	1.27313	0.0106544
Depdc7	211896	1.27274	0.0305117
Mapt	17762	1.27268	0.0233523
Dtnbp1	94245	1.27266	0.0408047
Pigg	433931	1.27242	0.0425685
Timm10	30059	1.27187	0.00629451
Gm8425	667023	1.27073	0.0104672
Nubpl	76826	1.2703	0.00341892
Spata5l1	214616	1.27023	0.0312984
Coro6	216961	1.26966	0.0211689
Ormdl1	227102	1.26917	0.00695119
Rpl9-ps3	546500	1.26906	0.0345074
Lyrm1	73919	1.26749	0.028819
Dars2	226539	1.26737	0.00589753
2610029I01Rik	77032	1.26605	0.0156258
Kdm4d	244694	1.26594	0.0283981
Morn4	226123	1.26581	0.0471633
Bcl2l2	12050	1.26528	0.0416301
Lrrc49	102747	1.26527	0.0473854
Hnrnpul1	232989	1.26471	0.00451817
A730020E08Rik	320902	1.26459	0.0100386
Afg3l2	69597	1.26458	0.0256134
Rhot2	214952	1.26456	0.0302539
Cog2	76332	1.26422	0.0130381
1700125H20Rik	73634	1.26343	0.00115301
Abca17	381072	1.26324	0.00622592
1110065P20Rik	68920	1.26278	0.0294103
Prosc	114863	1.26277	0.00465423
Wdr1	22388	1.26205	0.04402
Chchd8	68185	1.26196	0.0206942
Sfpq	71514	1.26194	0.0310151
LOC675695	675695	1.26154	0.0450087
2810001G20Rik	66456	1.26148	0.0322063
Tnfrsf14	230979	1.26146	0.0331255
Hes2	15206	1.26136	0.0444284
Kdm3b	277250	1.26116	0.0344011
Akr1b3	11677	1.26107	0.00149902
Gm7758	665722	1.26067	0.00356467
Uchl3	50933	1.25963	0.0214116
Vps13c	320528	1.25862	0.0277079
Tmem8b	242409	1.25842	0.02547
Gm4619	100043743	1.25825	0.00655268
Epdr1	105298	1.25806	0.00564651
Pla2g7	27226	1.25797	0.0154133
Gtf2e1	74197	1.25741	0.0117395
Rangrf	57785	1.25741	0.0295146
Gm10904	100042621	1.25712	0.0203921
Masp1	17174	1.25684	0.0154258
Olfr10	18307	1.25681	0.00909046
Gls	14660	1.25515	0.00996124
Slc44a1	100434	1.25475	0.0120076
Csf1	12977	1.25466	0.00850302
2900097C17Rik	347740	1.25418	0.024326
1110051M20Rik	228356	1.25399	0.048668
Dusp13	27389	1.25386	0.0279155
1700088E04Rik	27660	1.25362	0.00986817
Med14	26896	1.2536	0.0139983
Atp1a1	11928	1.25285	0.0151604
Dpf3	70127	1.25232	0.0226228
Park2	50873	1.2523	0.0146936
Krtap5-2	71623	1.25165	0.031028
Polr2e	66420	1.25156	0.0492619
Cdv3	321022	1.25121	0.0123335
Mett11d1	52535	1.25112	0.0461678
Pvrl4	71740	1.25015	0.0107294
Gas2l3	237436	1.25004	0.0216479
Gm8850	667867	1.24909	0.00867715
Txndc9	98258	1.24897	0.049145
Carf	241066	1.24804	0.0291058
Fzr1	56371	1.24769	0.011618
Trappc10	216131	1.24749	0.00983176
Arv1	68865	1.24744	0.0461871
4833415N18Rik	73761	1.24641	0.0326772
Pttg1	30939	1.24588	0.0071301
Ube2v1	66589	1.24554	0.0354298
Dcaf4	73828	1.24537	0.00899738
Pank1	75735	1.24528	0.00177757
Alkbh3	69113	1.24483	0.0202613
Defb25	654459	1.2441	0.0413903
Psmb1	19170	1.24402	0.0174042
Pfdn2	18637	1.24356	0.0347692
Gm5210	382969	1.24339	0.0318833
Ubqln1	56085	1.24266	0.0499094
4933411K16Rik	66765	1.24206	0.0324432
D930020B18Rik	216393	1.24205	0.0157798
Gm5595	434179	1.24195	0.0424896
Nop16	28126	1.24189	0.0344183
Tubb2c-ps2	665829	1.24177	0.00681594
Heatr5a	320487	1.2405	0.0363153
Gm5731	435962	1.2404	0.0328476
Tmem201	230917	1.24033	0.0285847
Ly6g6f	433099	1.24031	0.0159631
Pdhb	68263	1.2401	0.0415401
Olfr947-ps1	257924	1.23978	0.0289777
4731419I09Rik	100048897	1.23946	0.00267288
Slain2	75991	1.23934	0.035175
Ipo5	70572	1.23922	0.0318292
Agtrap	11610	1.2392	0.0449351
Park2	50873	1.23913	0.0294272
Csf1	12977	1.23854	0.00371436
Ankrd43	237761	1.23829	0.00263185
Mthfs	107885	1.23826	0.00642034
Nkiras1	69721	1.23796	0.0213668
Spink7	408198	1.23749	0.0442774
Ccl25	20300	1.23707	0.0465787
Rragb	245670	1.23702	0.00539041
Gm8503	667190	1.23683	0.0374616
Ccr8	12776	1.23636	0.0133609
Exosc1	66583	1.23606	0.0441633
Smt3h2-ps2	100043590	1.23517	0.0364718
Dusp13	27389	1.23474	0.00351554
Rps13	68052	1.23438	0.0334684
Gm16378	100043225	1.23422	0.018064
Aff3	16764	1.23395	0.046499
Adprhl1	234072	1.23395	0.0274571
Aldh5a1	214579	1.23394	0.0151558
Gabrr1	14408	1.23378	0.041227
Wdr33	74320	1.23372	0.0406863
Ppcs	106564	1.23312	0.0168595
Mrpl45	67036	1.233	0.0331666
Nt5c3l	68106	1.23247	0.0376597
4632415K11Rik	74347	1.23185	0.0421346
Mrpl34	94065	1.23159	0.0365757
Nlrc3	268857	1.23138	0.0344626
Gm16484	100041769	1.23121	0.000424597
Tardbp	230908	1.23116	0.0340335
Tctex1d2	66061	1.23112	0.0475849
Gm8482	667148	1.23084	0.0280799
2010107H07Rik	66487	1.23077	0.0345548
1700025G04Rik	69399	1.2307	0.0335732
Lenep	57275	1.23043	0.026686
Ntrk1	18211	1.2303	0.0187985
Zfp691	195522	1.22965	0.0155475
Nsa2	59050	1.22951	0.0025679
Vps13c	320528	1.22903	0.0256001
Dnajb6	23950	1.22887	0.035817
Timm10	30059	1.22878	0.0129625
Hnrnpc	15381	1.22862	0.0419073
Rbm3	19652	1.2286	0.0490449
1810030N24Rik	66291	1.2281	0.0132968
Txnrd2	26462	1.22783	0.0234967
Hmgb3	15354	1.22769	0.0359043
Mrpl28	68611	1.22753	0.0298635
Atp6v1b2	11966	1.22729	0.0494657
Olfr1155	258636	1.22715	0.026412
Lhfpl3	269629	1.22705	0.000819896
Gm6097	619750	1.22682	0.0101614
Wdr78	242584	1.22571	0.0148791
2900097C17Rik	347740	1.2253	0.0118202
Mtg1	212508	1.22465	0.0116919
Cacnb2	12296	1.22409	0.0386361
3110082I17Rik	73212	1.22375	0.0418037
Spag16	66722	1.22365	0.0269034
Zbtb8os	67106	1.2232	0.0214765
Ube2d3	66105	1.22306	0.0325723
Mdp1	67881	1.22294	0.0219311
Il9r	16199	1.2229	0.00905186
Mrpl41	107733	1.22222	0.0415753
Orc4l	26428	1.22214	0.0232575
Ahcyl2	74340	1.22212	0.0478294
Mcee	73724	1.22164	0.0084459
Wdr20a	69641	1.22157	0.0118588
C030006K11Rik	223665	1.22109	0.0245541
Wbscr22	66138	1.22089	0.00703532
Gm3845	100042436	1.21993	0.0317615
Cxcr2	12765	1.21992	0.00568676
4930481A15Rik	74931	1.21967	0.0098504
Ddt	13202	1.2194	0.0430877
Olig3	94222	1.21936	0.0248503
Kcne3	57442	1.21906	0.0373732
1110001A16Rik	68554	1.21901	0.00233252
Lmna	16905	1.21895	0.0253072
Gm5881	545867	1.21805	0.0420976
Gm5884	545878	1.21795	0.0469148
Tank	21353	1.21789	0.0472758
1600027N09Rik	73247	1.21756	0.0499564
Tsen15	66637	1.21734	0.000452154
Eif1ad	69860	1.21718	0.00594625
Mrpl14	68463	1.21696	0.0158147
Ick	56542	1.21673	0.0494645
F13a1	74145	1.21663	0.000147394
Gramd2	546134	1.21644	0.0257096
Heatr6	217026	1.21641	0.0217555
LOC100048604	100048604	1.21636	0.0336776
Olfr191	258035	1.21604	0.0325738
Gm7748	665682	1.21586	0.00867111
Pole4	66979	1.21516	0.0268655
Ppih	66101	1.21497	0.0303017
Hcfc2	67933	1.2149	0.0342299
Trappc2	66226	1.21489	0.013179
Senp1	223870	1.21435	0.042675
Gm9481	670250	1.21385	0.00021164
Elp4	77766	1.21377	0.0051361
Prl8a8	74188	1.21341	0.030633
Camk4	12326	1.21333	0.0432528
Rnf212	671564	1.21276	0.0198408
Prkca	18750	1.21256	0.020978
Gm7169	635919	1.21184	0.0317045
Isoc2b	67441	1.21169	0.00510857
Apobec4	71281	1.21145	0.0167609
Spam1	20690	1.21143	0.00590048
Ehd4	98878	1.2113	0.0487464
Psmc3ip	19183	1.21102	0.0241627
Xcr1	23832	1.21101	0.0189909
Ace3	217246	1.20983	0.0289832
Tpsg1	26945	1.20962	0.0164846
Spg11	214585	1.20907	0.0490968
Gpn3	68080	1.208	0.0389084
Ermn	77767	1.2074	0.0138264
Uts2d	224065	1.20718	0.00426236
Speer4c	66773	1.20709	0.0220599
Dydc1	69496	1.20682	0.0402438
1700110M21Rik	76627	1.20589	0.0387974
Sdhc	66052	1.20582	0.00657973
Dmpk	13400	1.20568	0.0152296
5830462I19Rik	100038626	1.20567	0.00232149
Nup98	269966	1.20542	0.013994
Nudt7	67528	1.20542	0.0070243
Vmn2r72-ps	244114	1.20523	0.00694355
Vps37a	52348	1.20499	0.0121959
Gm11556	629924	1.20498	0.0403241
Cldn4	12740	1.20479	0.0362741
Gm14335	100043759	1.2047	0.0150639
Ccdc79	320022	1.20467	0.0258353
Gnal	14680	1.20394	0.0176033
Apba1	319924	1.20392	0.0293134
Dhps	330817	1.20376	0.0304726
LOC100046166	100046166	1.20371	0.0367582
Gm3350	100041458	1.20369	0.0426421
EG667036	667036	1.2035	0.00984546
Lzic	69151	1.20318	0.040331
Nudcd1	67429	1.20281	0.0168859
Blcap	53619	1.20228	0.0404816
Myom3	242702	1.20226	0.033813
Dsp	109620	1.20184	0.0411925
Lyrm4	380840	1.20177	0.0417182
1810027O10Rik	69186	1.2016	0.0388245
Ncrna00086	320237	1.20156	0.0329369
Rcan2	53901	1.20114	0.0499387
Nudt2	66401	1.20073	0.00835356
LOC676291	676291	1.20051	0.00652636
Mre11a	17535	1.20042	0.00426489
Limd1	29806	1.20003	0.0450326
Wdr69	71227	1.19973	0.00844862
Gm9611	674032	1.19966	0.00428678
Bag3	29810	1.19962	0.0162928
Zbtb8os	67106	1.19952	0.0205298
Krt84	16680	1.19935	0.0140335
Idh3a	67834	1.19935	0.0384484
Rbmx2	209003	1.19872	0.0185063
Kcnj8	16523	1.19852	0.00978096
Sgca	20391	1.19821	0.0302354
Drp2	13497	1.19799	0.0335413
Mcpt8	17231	1.19762	0.0101994
Gm6985	629581	1.19703	0.0188485
Pof1b	69693	1.19672	0.0335521
Gm6434	623475	1.19669	0.00209395
LOC100046269	100046269	1.19665	0.00747894
Dnajc24	99349	1.19649	0.0348335
Gm3192	100041192	1.19641	0.00135391
Slc38a11	320106	1.19635	0.0298847
Git1	216963	1.19621	0.020798
9330159M07Rik	319673	1.19574	0.0486116
Rptn	20129	1.19567	0.0360415
Naa50	72117	1.19562	0.00337058
AW125324	104600	1.19559	0.0245297
Pdp2	382051	1.19544	0.0388094
Mettl5	75422	1.19531	0.0102098
Spocd1	622480	1.1952	0.0496731
D130043K22Rik	210108	1.1947	0.0213249
Guk1	14923	1.19467	0.031578
Gm8443	667072	1.19454	0.000265177
Rab22a	19334	1.19413	0.0254226
Trak2	70827	1.19398	0.026972
Ptgr2	77219	1.19371	0.00155445
BC088983	382010	1.19336	0.000183137
Prdx5	54683	1.19323	0.0440697
Gm9113	668341	1.19287	0.00653808
Itga7	16404	1.19258	0.0320107
Tom1	21968	1.19247	0.0217446
1700012B09Rik	69325	1.19241	0.0455705
Loxhd1	240411	1.19233	0.00596775
AU017674	105271	1.19211	0.00380348
Slc35f5	74150	1.192	0.0252874
2310028O11Rik	433771	1.19184	0.036474
Csnk2a1	12995	1.19152	0.0200077
Htr2c	15560	1.19141	0.0271249
Pldn	18457	1.19131	0.0024131
Slc7a11	26570	1.19106	0.0203278
LOC100048765	100048765	1.19059	0.0171744
Gnpat	14712	1.18998	0.0287208
Gm9524	671232	1.18998	0.0213508
Grpel1	17713	1.18962	0.0418626
LOC631151	631151	1.18959	0.0413406
Cdh29	320169	1.18958	0.0134016
Mif	17319	1.18952	0.0229132
Pdpk1	18607	1.18938	0.0119352
Gm5259	383542	1.18931	0.0307722
Chchd5	66170	1.18927	0.0490727
Mrps33	14548	1.18902	0.0435215
Gm9067	668251	1.18879	0.00861075
Olfm1	56177	1.18875	0.0404941
Anxa7	11750	1.18874	0.0275667
Pusl1	433813	1.18853	0.023245
Fdxr	14149	1.18845	0.0401942
LOC636781	636781	1.18836	0.0149988
Dnajc19	67713	1.18836	0.0255076
Acp1	11431	1.18829	0.0334904
Snf8	27681	1.18788	0.0388885
Pcgf1	69837	1.18776	0.0227052
Gm7759	665725	1.18695	0.0127847
Brp44l	55951	1.1869	0.0148671
Gm4419	100043407	1.18661	0.0176587
Rheb	19744	1.1866	0.0196534
Zswim6	67263	1.18651	0.0323811
Ms4a7	109225	1.18648	0.00984793
Gm5051	269810	1.18608	0.0175189
BC048546	232400	1.18605	0.0370779
LOC635513	635513	1.18598	0.0132173
Zdhhc24	70605	1.18548	0.0412842
Trnau1ap	71787	1.18528	0.0173104
Dleu2	668253	1.18513	0.0108013
LOC100046485	100046485	1.185	0.024531
LOC100045264	100045264	1.18477	0.00505612
LOC100046457	100046457	1.18469	0.0160302
D6Ertd47e	52074	1.18428	0.0468159
Gm15217	100041724	1.18413	0.0205517
Otud3	73162	1.18378	0.0273509
Rcan3	53902	1.18366	0.0249727
Rnasek	52898	1.18365	0.0484503
Nudt7	67528	1.18363	0.0387202
Pigx	72084	1.18355	0.0438018
Psmg4	69666	1.18347	0.0264706
Rpl26-ps2	217600	1.18317	0.0461853
Med9	192191	1.18306	0.0231385
Pm20d1	212933	1.18304	0.0117388
LOC100047982	100047982	1.18282	0.00742241
9530018H14Rik	77395	1.18256	0.0274546
Stt3b	68292	1.18248	0.0210936
Pnkd	56695	1.18242	0.0021131
Acot13	66834	1.18234	0.00973503
Gm9370	668806	1.18213	0.0491013
Prss16	54373	1.18206	0.0132825
Mrpl30	107734	1.18192	0.0277438
H2afb3-ps	624957	1.18131	0.0420223
Gm4888	234097	1.18104	0.035999
Olfr77	258336	1.1808	0.000247718
Gm4116	100042937	1.18071	0.0488739
Pof1b	69693	1.18048	0.0424379
4921515J06Rik	66715	1.17901	0.0194612
Olfr53	258962	1.1785	0.013267
Exosc10	50912	1.17849	0.0157759
Prkar1a	19084	1.17822	0.00195081
Ptcra	19208	1.1781	0.000190478
Cyp4a29	230639	1.17802	0.0258152
LOC100046488	100046488	1.17795	0.00915453
LOC100046866	100046866	1.17788	0.00933041
Pglyrp4	384997	1.17719	0.00116831
Tubb2c-ps1	100042651	1.17717	0.0198232
Gm7999	666239	1.17706	0.0470308
Fam118a	73225	1.17704	0.0179134
Chrm1	12669	1.17694	0.0324192
4930453N24Rik	67609	1.17684	0.0477777
Gm5943	546362	1.17679	0.0218014
Gm9303	668684	1.17638	0.00808415
Olfr689	258745	1.17623	0.00249472
AW061147	98662	1.17611	0.00122774
Zfp11	22648	1.17575	0.041544
Kcnmb2	72413	1.17575	0.0167322
Gm15365	546321	1.17563	0.0437039
Npas1	18142	1.17498	0.0496886
Klra10	16628	1.17494	0.0318044
Tnip3	414084	1.17473	0.00701326
LOC100045027	100045027	1.17467	0.0396157
Ccdc87	399599	1.17466	0.0320072
Serpina3a	74069	1.17397	0.033425
Capn13	381122	1.17391	0.041211
5830411N06Rik	244234	1.1737	0.0328787
Btbd1	83962	1.17358	0.0236343
LOC100047571	100047571	1.17336	0.0190029
Crabp2	12904	1.17335	0.0377777
Crisp3	11572	1.17323	0.0336445
Cnst	226744	1.17318	0.0152658
B930007M17Rik	381476	1.17291	0.0166105
Nipa1	233280	1.17243	0.00715929
Mafa	378435	1.17232	0.0295142
Zdhhc12	66220	1.17189	0.0335311
Gm12474	545557	1.17131	0.0469304
Olfr1502	258793	1.17093	0.00840617
Got1	14718	1.1708	0.0465875
Smpx	66106	1.17062	0.0266519
Cog6	67542	1.17013	0.0401302
C130083M11Rik	414111	1.17009	0.000813003
Olfr727	258316	1.17006	0.0157251
Pdcd6	18570	1.17005	0.0280276
Irf6	54139	1.16957	0.0462338
Gm4510	100043547	1.1695	0.0351115
Gtpbp6	107999	1.16907	0.0055784
Psmd14	59029	1.169	0.00846694
Gm5325	384585	1.16894	0.000974878
Elmod3	232089	1.16894	0.0401563
AY358078	278676	1.16879	0.00316001
Gm2419	100039772	1.16873	0.000195885
3110047P20Rik	319807	1.16863	0.00148497
Coasy	71743	1.16853	0.0071823
1110037F02Rik	66185	1.16831	0.015359
Gm6600	625558	1.16819	0.00105932
Parp2	11546	1.16813	0.023501
Tmbim1	69660	1.16767	0.0306609
Gm16381	100042786	1.16733	0.0390316
Zfp438	240186	1.16721	0.00899575
LOC677422	677422	1.16706	0.00604148
Ndufb5	66046	1.16697	0.0358623
C1qbp	12261	1.16678	0.0378734
Lsm7	66094	1.16653	0.0383573
5730412P04Rik	70491	1.16645	0.0102048
LOC100047979	100047979	1.16593	0.0136784
Gm5054	270015	1.16562	0.0140474
Gm12337	100043447	1.1655	0.0372248
4930458K08Rik	74877	1.16544	0.043362
Gm4773	211705	1.16538	0.0390464
Il1a	16175	1.16536	0.0295978
4921511I17Rik	70858	1.16533	0.0107094
Rpl36-ps7	623045	1.16494	0.0200805
Cabc1	67426	1.16483	0.000233827
Trmt5	76357	1.16447	0.00390356
Gstk1	76263	1.16446	0.030041
Gm2775	100040445	1.16437	0.0279809
Tcl1b3	27378	1.16437	0.0400443
Mrpl47	74600	1.16427	0.0275761
Vmn2r58	628422	1.16413	0.0120316
Smarcc1	20588	1.16381	0.0235087
Calr3	73316	1.16376	0.0207245
Ppp5c	19060	1.16376	0.0110233
B3gnt5	108105	1.16373	0.0268194
LOC100041522	100041522	1.1634	0.0255427
Urm1	68205	1.16309	0.0188277
Sytl5	236643	1.16307	0.0239917
Kiss1	280287	1.16288	0.031848
Ssu72	68991	1.16287	0.0439214
4930527J03Rik	75164	1.16274	0.00486463
Pkn1	320795	1.1625	0.0163304
D430036J16Rik	319405	1.16239	0.0443216
4833428L15Rik	74602	1.16238	0.0307207
4932425I24Rik	320214	1.16222	0.0359968
Pqlc2	212555	1.16221	0.0344601
4932441J04Rik	319216	1.16215	0.00851717
BC052486	228767	1.16197	0.0142504
Rbm46	633285	1.16181	0.0236949
Cd40lg	21947	1.16171	0.00943702
1700003F12Rik	75480	1.16168	0.0389656
Olfr965	258165	1.1616	8.84172e-05
EG666692	666692	1.1614	0.00123448
Defb20	319579	1.16121	0.00344184
Lsm10	116748	1.16099	0.0390578
LOC100045253	100045253	1.16082	0.00303388
LOC641195	641195	1.16029	0.0328512
1110034B05Rik	68736	1.16021	0.0356148
Fbxo16	50759	1.16005	0.0298472
BC051537	414076	1.1599	0.0102333
Nespas	56802	1.15971	0.03902
Rpp30	54364	1.15944	0.0330602
Gm4616	100043739	1.15872	0.0486809
Psmd12	66997	1.15871	0.0288965
Snrpa1	68981	1.1584	0.00721517
0610033M10Rik	74093	1.15834	0.00389316
Emg1	14791	1.15833	0.0497454
Mrpl13	68537	1.15812	0.0368168
Hist1h4h	69386	1.15798	0.0187699
5830406C21Rik	77598	1.15786	0.0121202
3010026O09Rik	68067	1.15774	0.0202229
3110047P20Rik	319807	1.15768	0.0374008
Vmn1r2	100312470	1.15761	0.00680475
Fam175a	70681	1.1572	0.030694
Gm2297	100039536	1.15716	0.00712298
Txnrd1	50493	1.15711	0.00397675
AI317158	106549	1.15708	0.00414585
Taf11	68776	1.15684	0.0378694
Tdrd5	214575	1.1568	0.0206163
Itln1	16429	1.15668	0.0015281
Nup62cl	279706	1.15645	0.0143385
Seh1l	72124	1.15577	0.0128671
Pate-e	100312986	1.15534	0.00861942
Dctpp1	66422	1.15509	0.0293726
Slc38a9	268706	1.15509	0.047981
Uqcr10	66152	1.15492	0.000308197
Gm7341	664792	1.15466	0.00600186
LOC100040188	100040188	1.15447	0.0477919
Mrps33	14548	1.15442	0.00458984
Gm7742	665669	1.15347	0.00946953
LOC100040080	100040080	1.15338	0.000725142
Ces5	234673	1.15314	0.0408173
Vax2os2	545859	1.1528	0.0108381
1810046J19Rik	103742	1.1527	0.0372693
LOC100044696	100044696	1.15268	0.0178747
Tcerg1l	70571	1.15253	0.0313311
Rab3ip	216363	1.15242	0.0383863
Gm9308	668700	1.15175	0.0180756
Kcna7	16495	1.1517	0.0440365
Cxcl3	330122	1.15151	0.0203161
Vmn1r236	171235	1.15125	0.00134995
LOC100041207	100041207	1.15122	0.0105324
Gm13078	277666	1.15093	0.00277359
Grsf1	231413	1.15084	0.0455528
Maea	59003	1.15069	0.034575
Gm4443	100043448	1.15064	0.00910262
Ttc30a2	620631	1.15056	0.0265631
Cypt4	235067	1.15032	0.0120255
Gsr	14782	1.15021	0.00465747
Iyd	70337	1.14972	0.00983223
Adrm1	56436	1.14958	0.0380163
Gm6835	628070	1.14954	0.0332195
Zbtb4	75580	1.1488	0.0365319
St8sia3	20451	1.14875	0.00319889
Znhit3	448850	1.14866	0.0396377
Gm4114	100042935	1.14858	0.0048137
Nsa2	59050	1.14853	0.00463454
Ms4a2	14126	1.14832	0.00338511
1300002E11Rik	100043489	1.14827	0.00139481
Pstpip2	19201	1.14797	0.0254507
Fam122b	78755	1.14793	0.0215986
Rnaset2a	100037283	1.14773	0.0459758
LOC637534	637534	1.14747	0.00487281
Olfr1137	258101	1.14717	0.00068052
Art2b	11872	1.14699	0.0192292
Gm5095	328953	1.14696	0.00809648
2810001A02Rik	72146	1.14656	0.00185107
Gm5089	328479	1.14641	0.0335367
Ube2k	53323	1.14635	0.0453371
Coasy	71743	1.14634	0.0311916
Ndufa5	68202	1.14629	0.0227481
Prl7c1	67505	1.14615	0.0106919
Tcl1b5	27382	1.14593	0.00768023
LOC100046146	100046146	1.1459	0.00143268
Fam185a	330050	1.14578	0.00870706
Amz2	13929	1.14574	0.0127381
Gm2254	100039468	1.14554	0.0148947
Gm5422	432448	1.14543	0.00443064
Gm8404	666984	1.14533	0.00382488
Lgmn	19141	1.14532	0.0232843
Klk1b7-ps	16604	1.14502	0.00431442
Psma6	26443	1.14497	0.0149923
Mrpl41	107733	1.14492	0.010171
Arl3	56350	1.14472	0.0239865
Ccdc30	73332	1.14459	0.00408015
Gm5346	384813	1.14456	0.00830761
Dhps	330817	1.14443	0.0451095
Cmc1	67899	1.14436	0.00879983
Sgca	20391	1.14428	0.0486438
8430422H06Rik	74529	1.14427	0.00148229
Rad1	19355	1.14394	0.0448086
Dcun1d5	76863	1.14377	0.015957
Sarm1	237868	1.14339	0.0110283
Blvra	109778	1.14301	0.0232883
Brp44l	55951	1.14297	0.0212433
Atad3a	108888	1.14267	0.0250439
Spag16	66722	1.14259	0.0339816
Gm5865	545747	1.14254	0.0186997
Gm10731	100039043	1.14246	0.00565305
Hydin	244653	1.14244	0.0313312
Olfr832	258075	1.14232	0.00869303
AU022934	103364	1.14226	0.0118053
Col9a3	12841	1.14221	0.0306825
Gabra6	14399	1.14206	0.0120454
Hspe1	15528	1.14179	0.000331183
Tacr3	21338	1.1416	0.00181739
Mapkapk5	17165	1.1412	0.0366345
Fam105b	432940	1.14119	0.0169186
Gm2206	100039395	1.14097	0.004521
Accn4	241118	1.14086	0.0311931
Sult4a1	29859	1.14074	0.00747013
1700023D19Rik	75510	1.14042	0.00560134
Ttc39d	67737	1.14011	0.0274561
Shank2	210274	1.1399	0.0217361
Itfg3	106581	1.1398	0.0403486
4921530L21Rik	66732	1.13946	0.00510367
Slc7a15	328059	1.13937	0.00653066
Olfr651	258809	1.13924	0.00439382
Ankrd13b	268445	1.13905	0.0132466
Gm7459	665041	1.13864	0.0033202
D930019F10Rik	320552	1.13862	0.0028791
Gm11362	626683	1.1385	0.0213103
Ptgr2	77219	1.13833	0.023767
Snrpd1	20641	1.13819	0.0382615
Fundc2	67391	1.13778	0.0207249
Kprp	433619	1.13746	0.0127429
Zfp259	22687	1.13737	0.00293882
Hspe1	15528	1.13732	0.0262393
Gm8040	666312	1.13731	0.00759568
4930435E12Rik	74663	1.13718	0.00398269
Olfr115	257908	1.13708	0.00926726
Rxra	20181	1.13707	0.0367026
Olfr678	258753	1.13698	0.0094536
9630025H16Rik	319878	1.13687	0.0117617
Npffr2	104443	1.13682	0.00165973
Zfy2	22768	1.13676	0.00907873
Spdye4	74673	1.13651	0.0086242
LOC100039037	100039037	1.13637	0.01139
Gsr	14782	1.13625	0.0446632
Trmt5	76357	1.13621	0.00901455
Msh4	55993	1.13618	0.0130617
Stk32b	64293	1.13599	0.00416373
Gif	14603	1.13584	0.0444502
1110034A24Rik	109065	1.13582	0.0191729
Abpb	233099	1.13567	0.0243765
Gm5577	434064	1.13547	0.0271914
Prss28	114661	1.13538	0.0438333
Krtap22-2	68740	1.13537	0.012667
Ttll10	330010	1.13536	0.0277847
Ints12	71793	1.13521	0.0485617
Plekhj1	78670	1.13512	0.0355284
Txnl4a	27366	1.13497	0.0107099
9330182L06Rik	231014	1.13476	0.04603
Olfr593	258378	1.13471	0.00679752
Hbb-y	15135	1.13458	0.0351248
A830029E22Rik	320566	1.13452	0.00800477
Gm13907	667574	1.13407	0.00757984
Gm2447	100039832	1.13401	0.0082694
4930451I11Rik	78118	1.13384	0.0339124
Gm5899	545982	1.1335	0.0498463
Gm9679	676484	1.13333	0.00632622
4932414J04Rik	237694	1.13295	0.0227076
Copg2as2	100044236	1.1327	0.0161873
Akt1	11651	1.13264	0.0155927
Olfr1162	258105	1.13228	0.00568938
Ranbp3	71810	1.13227	0.00256338
Slc17a2	218103	1.13197	0.0415595
Olfr1446	258699	1.13187	0.00572822
Kpna7	381686	1.13178	0.0227397
1110059G02Rik	68786	1.13166	0.00574739
Ift172	67661	1.13146	0.0287995
Gm5330	384596	1.13138	0.0276285
Stxbp5l	207227	1.13102	0.00437068
Timm8b	30057	1.13092	0.0489342
Gm10375	100042342	1.13076	0.0079933
Gm15130	623270	1.13073	0.00311731
Mrpl11	66419	1.13065	0.049276
Ociad1	68095	1.13063	0.0292831
Stx8	55943	1.1304	0.0126814
Ccdc60	269693	1.12998	0.0192812
Fcamr	64435	1.12974	0.0292947
Lipg	16891	1.12937	0.0117983
C77847	97954	1.12937	0.00736962
C130030K03Rik	320644	1.12888	0.00467891
Snx8	231834	1.12883	0.0193913
BC049715	320135	1.12881	0.0468456
1700026D11Rik	70371	1.12879	0.00536304
Gm4577	100043663	1.12877	0.0425005
Gm3521	100041809	1.12875	0.0060736
Gm8046	666322	1.1286	0.0219542
Six3os1	100043902	1.12843	0.00471821
Gm15246	100040950	1.12822	0.0384947
Cct8l1	242891	1.12813	0.0418303
LOC677322	677322	1.12802	0.033159
Gm5072	278167	1.12798	0.00836922
Akr1d1	208665	1.12787	0.00451819
Mrps18c	68735	1.12771	0.00995614
Inpp4a	269180	1.12767	0.0464794
Rims2	116838	1.12751	0.0283164
Kcnip4	80334	1.12734	0.00733741
Gpr107	277463	1.12731	0.0249846
Cntn4	269784	1.12704	0.0318748
AU040829	216831	1.12701	0.0190447
Slc46a2	30936	1.12688	0.0252736
Olfr811	258545	1.12684	0.00282134
Gm8224	666667	1.12672	0.0070551
1600022D10Rik	73252	1.12632	0.00660643
Gpr61	229714	1.12624	0.0204823
Crct1	74175	1.12617	0.00517304
Zfp259	22687	1.12617	0.0350393
Gm8395	666975	1.12593	0.0176438
H2-T3-like	547348	1.12569	0.0160849
Gm8088	666413	1.1253	0.00511419
Gm9647	675572	1.12512	0.0239222
4921525B02Rik	70898	1.12503	0.00797107
Speer6-ps1	73266	1.1249	0.0130069
Olfr1053	257974	1.12474	0.00507884
Med24	23989	1.1245	0.0283413
Gm9558	672398	1.1245	0.0414313
Zfp94	22756	1.1245	0.029058
AA408396	102383	1.12443	0.0175408
Trnau1ap	71787	1.12409	0.0108456
Ttc29	73301	1.12401	0.0195137
Gm10436	100039315	1.12396	0.0151267
Gabrg2	14406	1.12389	0.00680686
G3bp1	27041	1.12358	0.04888
Chmp2a	68953	1.12351	0.0292087
E030018B13Rik	381994	1.12348	0.00804994
Ccdc42	276920	1.12331	0.0197773
Setd8	67956	1.12328	0.0227568
Trim43c	666731	1.12279	0.00458382
Fam159a	545667	1.12191	0.0480126
1110028F11Rik	68690	1.12187	0.0201812
LOC637657	637657	1.12184	0.00808686
Olfr916	258780	1.12157	0.0195466
Osgep	66246	1.12156	0.0306229
Rpusd4	71989	1.12145	0.0250002
Gm1715	382139	1.12134	0.0469668
Gm5932	546268	1.12124	0.00551359
Gm3588	100041955	1.12118	0.0194762
LOC100041672	100041672	1.12105	0.0279622
Olfr1273-ps	258977	1.12092	0.00674755
Nsl1	381318	1.12079	0.0111125
Gm13999	100036539	1.12077	0.00308986
LOC100046033	100046033	1.12075	0.00769332
Iigp1b	435565	1.12072	0.0337228
Ppp2r1b	73699	1.12072	0.020018
Olfr295	258850	1.12066	0.0187439
LOC624112	624112	1.12066	0.010997
Ccdc127	67433	1.12065	0.0186957
Pag1	94212	1.12049	0.0227505
Atp5l	27425	1.12042	0.0319507
Ttc27	74196	1.12027	0.0322909
Git2	26431	1.12021	0.00648875
2900064F13Rik	73043	1.12016	0.0125264
Usp-ps	667882	1.11979	0.00810005
Zfp251	71591	1.11968	0.0107112
Gm13128	626995	1.11889	0.00681671
Nr2e1	21907	1.11751	0.00961397
Fbxo15	50764	1.1174	0.0426987
Atp5l	27425	1.1172	0.0278246
Ndufs7	75406	1.11705	0.00305404
Nlrp4b	210045	1.11702	0.0199052
Galnt13	271786	1.1167	0.0199059
5830473C10Rik	622307	1.11653	0.0117569
Exosc8	69639	1.11633	0.00136105
Nkiras2	71966	1.11626	0.0420469
Gm6185	620839	1.11622	0.0174897
Defa21	66298	1.11566	0.0173156
Tiprl	226591	1.11559	0.0273699
Fam166b	329831	1.11554	0.00997936
Ssxb6	668976	1.11544	0.00354911
Gm7849	665927	1.11536	0.0284985
Lrp2bp	67620	1.11529	0.0281251
5730488B01Rik	70602	1.11527	0.0417126
Synj2bp	24071	1.11476	0.0230224
Csta	209294	1.11446	0.0184332
Tex21	80384	1.11438	0.00496983
Gm4507	100043539	1.11419	0.00826801
Spc24	67629	1.11411	0.00377662
Olfr1101	258584	1.11406	0.00672107
Gm5544	433632	1.11397	0.0369186
Pwp1	103136	1.11397	0.0376297
AU015723	105262	1.11381	0.0389023
L3mbtl4	320858	1.1138	0.00831752
Gm3432	100041615	1.11368	0.0202327
Gm6521	624685	1.11366	0.00837675
Aen	68048	1.11364	0.0120387
Cbr4	234309	1.11352	0.0100395
Gm9050	668217	1.11328	0.00867457
Krtap3-1	69473	1.11313	0.00722691
Dbpht2	386753	1.11306	0.00613993
Psma5	26442	1.11274	0.00680038
LOC100047288	100047288	1.1126	0.0325902
Prok2	50501	1.11256	0.005563
4921528O07Rik	78258	1.1124	0.00672127
Mrps26	99045	1.11202	0.0492313
Mrpl18	67681	1.11188	0.0139437
Tsen2	381802	1.11185	0.0482267
Mrgpra7	404236	1.11182	0.00876411
Gm14316	641368	1.11167	0.00567291
Gm5825	545270	1.11152	0.00994447
D430050G20	328287	1.11137	0.0116956
Mrpl51	66493	1.111	0.00594818
Gm13710	672763	1.11099	0.0324578
Tdrd5	214575	1.11096	0.0206662
Ferd3l	114712	1.11014	0.0345446
LOC100046276	100046276	1.11012	0.0403279
Fam175b	109359	1.10994	0.0484276
Pramel6	347711	1.10981	0.0051078
Kcnk18	332396	1.10924	0.0160658
LOC100045495	100045495	1.10902	0.00797646
Gm4868	231736	1.10895	0.0105497
Mapksp1	56692	1.10887	0.0151592
LOC100048769	100048769	1.1088	0.0264742
Gm2588	100040081	1.10877	0.0133011
Gmps	229363	1.10852	0.0310997
Prpf31	68988	1.10837	0.0427637
Wap	22373	1.10831	0.0263202
Tdpoz4	399675	1.10824	0.0130691
LOC100047257	100047257	1.10804	0.00600558
Olfr1158	258639	1.10802	0.0104165
Thtpa	105663	1.10791	0.0203826
Vmn1r213	171249	1.10775	0.00927021
Psmb6	19175	1.10772	0.00840649
Gps2	56310	1.10762	2.12199e-05
Gm9565	672501	1.10757	0.00446829
Olfr1504	258627	1.10746	0.0300807
6230415J03Rik	109036	1.10743	0.012747
Veph1	72789	1.10739	0.00763009
D630002G06Rik	236293	1.10719	0.0161844
Gm12169	210535	1.10706	0.0483735
LOC100047732	100047732	1.10694	0.0386268
Fam120a	218236	1.10674	0.0228272
Elavl4	15572	1.10672	0.013801
Gm9338	668759	1.10671	0.00646237
Gm1027	381538	1.1065	0.0124866
Serpinb12	71869	1.10606	0.0199941
1700008O03Rik	69349	1.10589	0.0246298
Golt1b	66964	1.10565	0.0311812
Rad23b	19359	1.10554	0.0101611
Tas2r106	387341	1.10544	0.0285799
Ppp2r2d	52432	1.10537	0.0241623
9230102K24Rik	109335	1.10492	0.0346314
Vmn1r208-ps	171252	1.10478	0.0348882
Stk19	54402	1.10476	0.0411546
Ap2a1	11771	1.10468	0.0219993
Bcmo1	63857	1.10446	0.00525244
Gm7170	635956	1.10407	0.0219576
Tdgf1	21667	1.10404	0.0151244
Nutf2	68051	1.10399	0.00527557
4933434E20Rik	99650	1.10386	0.0184695
Olfr397	258343	1.10326	0.00797966
Gspt1	14852	1.10311	0.000259334
9530052C20Rik	320229	1.10296	0.0084353
Vta1	66201	1.10289	0.00751527
Odz3	23965	1.10242	0.00804226
Htr4	15562	1.10235	0.011815
Glra2	237213	1.10229	0.0399675
LOC100048668	100048668	1.102	0.0126124
Flg2	229574	1.10139	0.00701139
Kcns2	16539	1.10117	0.019499
Gm7433	664976	1.10114	0.0141595
Gm9479	670032	1.10094	0.0166378
Pi15	94227	1.10089	0.00967026
Vmn1r12	626397	1.10081	0.041856
Prss40	21756	1.10074	0.00960111
B130016D09Rik	436015	1.10072	0.0387052
BC004004	80748	1.10069	0.0499462
Mink1	50932	1.10047	0.0206624
Alox8	11688	1.10036	0.0140264
Gm6658	626231	1.10023	0.0408367
Olfr1248	258787	1.10021	0.0293233
Slc17a8	216227	1.09999	0.0138026
Pvt1	19296	1.09994	0.045131
Fam166a	68222	1.09989	0.00614446
4930539N22Rik	75203	1.09973	0.013437
Gm2867	100040616	1.09965	0.0145656
Ptges3	56351	1.09954	0.0132221
Scgb2b1-ps	353109	1.09922	0.00984948
Gm6168	620627	1.09916	0.0146204
LOC100046502	100046502	1.09899	0.0187878
Gm3736	100042232	1.09887	0.0147994
4933402N22Rik	545732	1.0987	0.0264108
Gm4596	100043702	1.09868	0.00180484
1700019E08Rik	69405	1.09865	0.0145709
Gm2736	100040366	1.09858	0.0183293
LOC100047482	100047482	1.09853	0.0385278
Olfr1480	404339	1.09851	0.0106736
4930447I22Rik	112413	1.09822	0.0189295
Vmn1r46	113856	1.09799	0.00651799
Aff2	14266	1.09796	0.00503126
Txnl4a	27366	1.09768	0.0260918
Gmppa	69080	1.09765	0.0465907
Olfr399	259006	1.09743	0.0287343
A530032D15Rik	381287	1.09726	0.0193231
Lancl1	14768	1.09696	0.0110266
Gm7397	664905	1.09677	0.00841908
Gm4265	100043150	1.09663	0.0195837
Dub1a	381944	1.0966	0.0462637
Olfr13	18310	1.09653	0.0355502
Mmp1a	83995	1.09648	0.00851572
LOC625703	625703	1.09616	0.0078151
Gm3162	100041145	1.09605	0.00839866
Prl8a6	19112	1.0956	0.0162069
Gm7204	637273	1.09542	0.00978516
LOC100045098	100045098	1.09541	0.0397185
LOC672345	672345	1.0953	0.0125596
Wdr72	546144	1.09527	0.0418509
Gm6588	625464	1.09526	0.0162938
Vgll1	170828	1.09518	0.0363811
Psmd2	21762	1.09514	0.00101534
Btn2a2	238555	1.09479	0.0484794
Krt40	406221	1.09479	0.00980189
Gm4533	100043581	1.09478	0.0103457
Sall3	20689	1.09474	0.0170261
Gm13125	627009	1.09471	0.0323566
Dhx37	208144	1.09466	0.0293852
Olfr474	258488	1.09462	0.00403659
Ndufv2	72900	1.09454	0.0458296
Cntln	338349	1.09438	0.0325138
Fam98a	72722	1.09434	0.00565314
LOC100047527	100047527	1.09425	0.00907653
Papolb	56522	1.09424	0.00568758
Gm5541	433623	1.09422	0.0149304
Pafah1b1	18472	1.09394	0.0230585
Gm5087	328354	1.0938	0.0162835
Tmem207	100043057	1.09363	0.0155574
Kcnh8	211468	1.0936	0.0421572
1700095J03Rik	74293	1.09333	0.0368621
LOC100044744	100044744	1.09325	0.0169298
LOC100048256	100048256	1.09301	0.0112433
T	20997	1.09299	0.00430909
Gm6605	625594	1.09299	0.0258059
Prl	19109	1.09294	0.0242422
Gnrhr	14715	1.09267	0.0065069
LOC676811	676811	1.09247	0.00170818
Sox30	214105	1.09227	0.00255453
Prune2	353211	1.0919	0.0277433
AW061096	98661	1.09189	0.00858206
Psma7	26444	1.09169	0.0134967
Klra7	16638	1.09167	0.0330453
Gm7073	631784	1.09155	0.0163335
Calm4	80796	1.09152	0.0269167
Gm5632	434676	1.09138	0.0308084
Mup-ps12	100039019	1.09136	0.00321769
LOC630341	630341	1.09132	0.0030963
Dguok	27369	1.09124	0.0446337
LOC100046309	100046309	1.09094	0.0142472
2610316D01Rik	72511	1.09092	0.0477897
4930578N18Rik	78215	1.09088	0.0192005
4933431M02Rik	71205	1.09068	0.0115303
A330058E17Rik	319553	1.09046	0.0494705
Pex14	56273	1.09035	0.0418313
Gm4681	100043831	1.09007	0.0323496
Vmn1r186	100039479	1.09004	0.0316737
4933401H06Rik	71038	1.09004	0.0115067
Gm2084	100039178	1.0899	0.0111509
AI462171	103232	1.08958	0.0288089
2310005G13Rik	69457	1.08948	0.00349605
Gm4894	235327	1.08939	0.0165229
Olfr750	404319	1.08933	0.0357456
D5Ertd577e	320549	1.08887	0.0121462
Defa-ps12	654452	1.08884	0.0155802
Olfr1183	258522	1.08878	0.0110239
Gm4700	100043870	1.08841	0.0214549
Gm14851	634825	1.08835	0.013601
Olfr909	258873	1.08818	0.0242385
Nxf7	170722	1.08794	0.0204336
Hoxd11	15431	1.08762	0.00896376
Gm5127	331493	1.08752	0.030928
Olfr686	259072	1.08701	0.00887424
Cox7a2l	20463	1.08654	0.0109323
1700055N04Rik	73458	1.08647	0.0229764
Sprr2h	20762	1.0864	0.00233128
1700046C09Rik	73307	1.08639	0.00442716
Psg26	574429	1.08637	0.00750089
D830025C05Rik	100042416	1.08626	0.00707204
Crb1	170788	1.08613	0.0485189
1700086P04Rik	67349	1.08605	0.0194735
4930509J09Rik	74693	1.08598	0.00864414
LOC100039041	100039041	1.08573	0.0371456
AU015836	385493	1.0854	0.0273866
Gm7973	666196	1.08535	0.0101969
LOC381214	381214	1.08502	0.0284723
LOC676278	676278	1.08498	0.00535279
Fpr-rs7	321021	1.08497	0.00790728
Tctex1d1	67344	1.08497	0.0412419
Snupn	66069	1.08441	0.00557068
LOC545383	545383	1.0844	0.0265753
Gm2434	100039808	1.08434	0.022334
Spanxn4	73309	1.08415	0.0229013
Olfr179	404346	1.08377	0.0106089
Olfr968	258605	1.08357	0.0484071
Tm2d3	68634	1.08336	0.038524
Gm2662	100040206	1.08316	0.002279
Rpl7a	27176	1.08309	0.034663
4930432E11Rik	243900	1.08291	0.0254615
Cyp7a1	13122	1.08276	0.0346624
Lcn3	16820	1.08264	0.0201316
Usp50	75083	1.08239	0.0276026
C77096	97131	1.08232	0.029687
Vmn1r220	171271	1.08225	0.025393
2010300F17Rik	69884	1.08213	0.0336343
Mgam	232714	1.08211	0.00492638
Zic4	22774	1.08209	0.0190125
Olfr808	258930	1.08199	0.0207252
LOC100042401	100042401	1.08198	0.0405793
Gm10278	100038587	1.08183	0.0117894
Gm3249	100041280	1.08169	0.0333621
Olfr328	258495	1.08142	0.0173741
Fam164b	75122	1.0814	0.0285575
Olfr1048	259016	1.08129	0.0438388
LOC100044200	100044200	1.08117	0.0126378
Gm15319	100040599	1.08109	0.0474053
Gsdma2	76758	1.08098	0.00816147
4933426K07Rik	71154	1.08084	0.0107476
LOC100046119	100046119	1.08071	0.0348704
LOC100047672	100047672	1.08066	0.0226522
4930512B01Rik	74724	1.0804	0.00285341
Dennd4c	329877	1.08038	0.0356191
Gm13247	100041433	1.08031	0.0388871
Gm2233	100039432	1.08028	0.00993756
1810035L17Rik	380773	1.08006	0.0339089
Srp14	20813	1.08003	0.0189666
Gm12670	97177	1.07992	0.0378181
Hormad1	67981	1.07984	0.00849765
Ccr9	12769	1.07977	0.0026288
Il2	16183	1.07976	0.00431449
LOC668231	668231	1.07975	0.018608
Vmn1r104	667135	1.07975	0.0188198
Cryba2	12958	1.07968	0.0231716
Gm501	244417	1.07963	0.00230848
Pramef17	626943	1.07962	0.034716
Gm3457	100041659	1.07958	0.0181973
Vmn1r170	546944	1.07947	0.0186996
Mmp21	214766	1.07943	0.0164729
Tigit	100043314	1.07926	0.0176652
Olfr665	258810	1.07915	0.0374497
Gm2016	100039042	1.07911	0.0497485
Olfr1116-ps	257875	1.07907	0.0162759
Gm2675	100040231	1.07898	0.0117105
Gm12251	624814	1.07897	0.00383085
Dnahc17	69926	1.07889	0.00511521
Slc10a4	231290	1.07865	0.00420847
LOC100046282	100046282	1.07864	0.0245392
LOC100048605	100048605	1.07859	0.0121382
Gm8787	667736	1.07854	0.0361698
C80171	97923	1.07853	0.0166949
Agbl4	78933	1.07841	0.0301608
LOC100045988	100045988	1.07834	0.0187333
Vmn2r70	670940	1.07832	0.00281564
LOC100041111	100041111	1.07825	0.00409388
Gm7173	636104	1.07822	0.0416537
Zscan4-ps1	545912	1.07809	0.0116881
Gm4763	210155	1.07794	0.00269518
4930461C15Rik	74883	1.0779	0.0262054
LOC100046614	100046614	1.07782	0.00515768
Gm4456	100043469	1.0778	0.0102735
Gm2462	100039859	1.07779	0.00449067
Gpr52	620246	1.07771	0.0193123
Olfr50	18350	1.07763	0.00702406
1700016P04Rik	69413	1.0776	0.0134328
4933402E13Rik	74437	1.07759	0.0220901
C79468	97294	1.07748	0.0261585
AU015336	106309	1.07734	0.0216567
Ifnb1	15977	1.07732	0.0253415
Gm5089	328479	1.0772	0.00578713
Olfr169	258158	1.07691	0.00731556
1700016L21Rik	72208	1.07675	0.0179895
Gm13015	625405	1.07672	0.031616
Gm4764	210457	1.07651	0.00363361
4921509O07Rik	70917	1.07632	0.0190808
LOC665276	665276	1.07628	0.039644
Olfr855	258517	1.0761	0.0284936
Ccdc7	74703	1.07601	0.0157524
Tbpl2	227606	1.07597	0.0179412
Dimt1	66254	1.07595	0.0421366
Mrap2	244958	1.07577	0.0124355
Gm14773	670074	1.07575	0.0392381
1700041M19Rik	76601	1.07568	0.0250249
Gm4665	100043812	1.07565	0.00241657
Olfr8	18372	1.07565	0.0328994
Pebp4	73523	1.07549	0.00345778
Fam71b	432552	1.07549	0.0392813
Olfr367-ps	545417	1.07522	0.0263641
BC001981	100049162	1.07512	0.043305
Gm7298	640530	1.07508	0.0071025
Commd3	12238	1.07508	0.0145098
E530001F21Rik	279610	1.07482	0.0323377
Vmn2r110	224582	1.07462	0.0356324
Olfr1014	258562	1.07462	0.0127342
Gm6195	620986	1.07456	0.0263478
Gm4139	100042974	1.07451	0.031169
4930452L12Rik	73974	1.07449	0.0423681
LOC675577	675577	1.07422	0.027289
1810009J06Rik	73626	1.07415	0.0357673
LOC638066	638066	1.07406	0.00242852
Gpr174	213439	1.07387	0.0152806
Olfr1090	258844	1.07384	0.0174485
Spink12	78242	1.07381	0.0398854
Vmn2r99	665376	1.07368	0.00861583
AI849053	329697	1.0735	0.0101954
Ssxb2	387132	1.07319	0.00857081
4930529M08Rik	78774	1.07314	0.00735784
4930502C17Rik	74975	1.07275	0.0169515
1700040A12Rik	68207	1.07268	0.0334234
C030047K22Rik	77618	1.07225	0.0330385
Nefh	380684	1.07221	0.0103192
Olfr1512	258424	1.0721	0.0254726
4930502C15Rik	320733	1.07196	0.0104175
Olfr829	259070	1.07181	0.0188305
1700034G24Rik	67325	1.07158	0.00297997
Gm3066	100040964	1.07145	0.00707325
Tmprss11f	243083	1.07121	0.0116604
Rbm11	224344	1.07115	0.00289366
Olfr1240	258804	1.07111	0.0169652
Gm13547	433416	1.07093	0.01562
Olfr894	258868	1.0708	0.0412555
LOC639496	639496	1.07053	0.0320386
Gm364	245423	1.07052	0.0287819
D1Pas1	110957	1.07047	0.0338
4930448N21Rik	384817	1.07046	0.01428
Prune2	353211	1.0703	0.0331385
Gm9085	668283	1.06973	0.0132836
Calm5	494124	1.06968	0.035302
1700063K16Rik	76610	1.06927	0.0141309
Pcdh15	11994	1.06887	0.0185651
Hcn4	330953	1.06882	0.00678325
1700006F04Rik	75432	1.0688	0.0393464
Defb5	81007	1.06878	0.0292873
Nkx3-1	18095	1.06851	0.0443198
Vmn1r229	171224	1.06845	0.005367
5330411J11Rik	76676	1.06829	0.0188937
Defb19	246700	1.06825	0.021023
Olfr592	404317	1.06818	0.0405178
4933404G15Rik	74066	1.06803	0.00752662
Gm9494	670576	1.06796	0.0353801
4930471D02Rik	74923	1.06792	0.0143868
4930467D21Rik	75814	1.06792	0.0431397
Gm614	245536	1.06774	0.0202218
Aox4	71872	1.06773	0.0135883
Olfr724	258485	1.06742	0.0242403
LOC100047569	100047569	1.06738	0.00529188
Mmp21	214766	1.06717	0.0358887
LOC100044681	100044681	1.06709	0.0152894
Vmn1r57	665150	1.06708	0.0330806
Pde4b	18578	1.0669	0.0194006
Capn8	170725	1.06682	0.0351139
G630018N14Rik	414126	1.06636	0.0143661
4833413E03Rik	78104	1.06629	0.0480994
Olfr715	258776	1.06621	0.0237701
Tas2r120	387348	1.06616	0.0358564
Gm6592	625480	1.06601	0.016719
LOC676620	676620	1.06595	0.00483318
Olfr301	257958	1.06595	0.0249824
LOC100044506	100044506	1.06569	0.0461703
Gm3576	100041924	1.06568	0.0264867
2700038G22Rik	67194	1.06562	0.0385125
Gm8620	667418	1.06544	0.00663585
C86695	97476	1.0654	0.0061747
Gm9623	674417	1.06516	0.011705
Olfr512	258719	1.06511	0.0228195
Cdx4	12592	1.06511	0.0353214
4930453O03Rik	74885	1.06508	0.0260923
Smek3-ps	245506	1.06507	0.0431554
LOC100041369	100041369	1.06503	0.0452611
4930403N07Rik	73936	1.0648	0.0201653
LOC635773	635773	1.06477	0.0400577
AU045717	102254	1.06459	0.0171876
4933416E03Rik	71081	1.06454	0.0334999
Ppp3r2	19059	1.06438	0.0445895
Prl7a2	19114	1.06431	0.00506213
Rgsl1	240816	1.06424	0.0460246
4930434B07Rik	73973	1.06408	0.00836435
Vmn1r24	171191	1.064	0.0170479
LOC100044404	100044404	1.06395	0.00905833
D730040F13Rik	242474	1.06395	0.0293707
Grin2b	14812	1.06393	0.0147808
E330014E10Rik	665943	1.06385	0.0478492
Nlrp9b	243874	1.06379	0.0372412
Gm3832	100042414	1.06372	0.0166554
Nup133	234865	1.06372	0.0433389
Vmn1r74	171240	1.06363	0.00598366
6430704M03Rik	230235	1.06356	0.0395269
1700123I01Rik	622554	1.06345	0.00899189
1700096J18Rik	67927	1.06332	0.0173729
LOC620079	620079	1.06329	0.016995
Ubqlnl	244179	1.06328	0.0282794
Olfr970	258604	1.06321	0.0434264
Tdrd12	71981	1.06295	0.0235173
9530020O07Rik	320589	1.06284	0.0442896
Olfr164	258443	1.06275	0.0373179
Olfr143	258802	1.06273	0.0337267
Mrpl47	74600	1.0622	0.0158419
Olfr418-ps1	258645	1.0622	0.0182651
Ahcyl1	229709	1.06218	0.0308462
4930542N07Rik	75185	1.06216	0.0453137
Pom121l2	195236	1.06214	0.0404914
Cdc20b	238896	1.06151	0.0147836
LOC630569	630569	1.06141	0.0426437
Dsg3	13512	1.06137	0.0209771
3010001F23Rik	75693	1.06136	0.0308597
Gabrg1	14405	1.06093	0.0167423
Olfr473	258771	1.06084	0.0278071
1700027F06Rik	72268	1.06057	0.00774538
Olfr206	258993	1.06043	0.0286897
C130046B21Rik	442817	1.06037	0.015428
Hoxb13	15408	1.06023	0.0491896
Cyp3a41b	100041375	1.06016	0.0296449
Gzmf	14943	1.06002	0.0383789
Gm3600	100041974	1.05977	0.041745
Olfr596	100041187	1.05976	0.0474546
Bclp2	229687	1.05947	0.0345921
LOC633850	633850	1.05944	0.034887
Gm3125	100041072	1.0593	0.0334818
Gm8633	667438	1.05921	0.033349
LOC100047444	100047444	1.05915	0.00698346
Lhcgr	16867	1.05875	0.0311632
Gm11278	665634	1.05862	0.0320126
LOC100040357	100040357	1.05839	0.023007
Gars	353172	1.05818	0.00827865
Defb18	654460	1.05815	0.0456525
Olfr873	258554	1.05807	0.0271079
2010317E24Rik	72080	1.05785	0.0137733
2610109H07Rik	70433	1.0578	0.0391966
LOC100044723	100044723	1.05779	0.0452829
Olfr1289	258399	1.05726	0.0225045
Olfr1216	258895	1.05711	0.0283674
Gm2263	100039487	1.05707	0.0131501
Nipal4	214112	1.05698	0.0301509
Gm3717	100042199	1.05666	0.0238213
Gm4471	100043485	1.05659	0.0448551
LOC100044730	100044730	1.05654	0.0381375
Olfr782	257985	1.05614	0.0493929
Gm5985	546855	1.05561	0.0261382
Ceacam14	67084	1.05546	0.0484782
LOC100040022	100040022	1.05525	0.0239818
Gm4871	231885	1.05522	0.0399535
Gm8359	666914	1.0549	0.0258778
Gpi1	14751	1.05483	0.0358491
2900079G21Rik	620760	1.05465	0.0294942
LOC100047050	100047050	1.05424	0.0279268
Iapp	15874	1.05418	0.0462205
8430437L04Rik	74541	1.05411	0.0292799
Gm13939	100038454	1.05402	0.0283377
A830093I24Rik	207921	1.05395	0.0319895
Olfr1489	258628	1.05385	0.0377587
Gm9454	669327	1.05332	0.0466533
LOC100046308	100046308	1.05326	0.0334283
BB014433	434285	1.05313	0.0379379
Gm15014	100039023	1.05298	0.0423877
Gm2414	100039767	1.05295	0.0485317
Gm9835	100040018	1.05267	0.0363261
1700029E06Rik	72250	1.05249	0.033869
Dmrtc1b	632708	1.05178	0.0444977
Mrpl24	67707	1.05174	0.0322311
4930449C09Rik	73994	1.05156	0.0478865
Gm4937	238829	1.05109	0.0487811
Olfr798	258549	1.05088	0.0448887
Olfr854	258515	1.0505	0.0459172
Olfr640	258819	1.05044	0.0267317
5033428I22Rik	75996	1.05022	0.0367022
Obox3	246791	1.05007	0.0486793
Vmn2r76	675969	1.0492	0.0400047
Olfr1258	258980	1.0491	0.0458983
Dmrta2	242620	1.04892	0.0494491
Vmn1r179	404286	1.04873	0.0486107
AI835086	105896	1.04862	0.0431416
Gm8033	666299	1.04852	0.0478431
C530025M09Rik	319470	1.04849	0.0421388
Skor2	664805	1.04818	0.0328881
Tmprss11f	243083	1.04811	0.048433
Olfr731	258360	1.04746	0.0488359
Nlrp4a	243880	1.04738	0.0405711
LOC100044712	100044712	1.04737	0.0485982
1700047E10Rik	74328	1.04724	0.0258728
LOC100046930	100046930	1.0472	0.0432396
4930516K23Rik	76875	1.04685	0.0437158
Sycp1	20957	1.04671	0.0471606
A26c2	622251	1.04636	0.045082
Vmn1r14	113864	1.04633	0.0409672
Pde10a	23984	1.0462	0.0465116
Cdh17	12557	1.04599	0.0465891
Anapc11	66156	1.04586	0.0469721
Abpd	494519	1.04585	0.0464722
Ric3	320360	1.04527	0.045411
Gm15046	100041446	1.04448	0.0469576
Defb40	360217	1.04386	0.0447815
Pbsn	54192	1.04354	0.048641
Gzmn	245839	1.0294	0.0213124
C76472	97784	-1.03665	0.0376406
Gm13088	277668	-1.03718	0.0321695
Gm7312	640803	-1.03724	0.0497055
Dcx	13193	-1.03732	0.0350669
LOC100039380	100039380	-1.03795	0.0358369
Dsg4	16769	-1.03869	0.0327798
Skint2	329919	-1.03889	0.0270223
Gm13582	100038493	-1.03919	0.0232719
A930009A15Rik	77798	-1.0393	0.0454583
4921515E04Rik	70886	-1.04002	0.0381043
Gm6602	625585	-1.04166	0.0488013
Olfr509	258369	-1.04208	0.0450106
Igbp1b	50540	-1.04265	0.0193214
Gm5783	544785	-1.04396	0.0367164
Mrgprx3-ps	269919	-1.04399	0.0252828
Gm15412	670727	-1.04433	0.0303126
Olfr1238	258786	-1.04448	0.048382
Gm3577	100041927	-1.04482	0.0499523
Vmn2r52	384534	-1.04492	0.0439456
Olfr54	18354	-1.0452	0.0308246
Cobra1	58202	-1.04543	0.0467228
Gm12830	433746	-1.0457	0.0343828
Gm4230	100043099	-1.0457	0.0404814
LOC100047014	100047014	-1.04585	0.0494829
Prom2	192212	-1.04705	0.0248801
Qars	97541	-1.04732	0.0150997
4921521D15Rik	70867	-1.0479	0.0273111
Olfr291	258410	-1.04876	0.0327671
Adam1b	280667	-1.04879	0.0243721
LOC100047604	100047604	-1.04885	0.0204939
4930418C01Rik	74856	-1.0493	0.0448456
Ier5l	72500	-1.0505	0.0295857
Gm15623	100040211	-1.05116	0.0407431
Gm9667	676200	-1.05154	0.0330835
Vmn2r112	628185	-1.05225	0.0228207
Olfr205	257881	-1.05251	0.046995
4930458B22Rik	67635	-1.05281	0.0389645
Gm15560	665035	-1.05314	0.0346342
Tas2r130	387355	-1.05319	0.0217723
Defb38	360212	-1.05321	0.0444796
Prl7d1	18814	-1.05329	0.0355465
Olfr564	258356	-1.05347	0.0386007
LOC100044984	100044984	-1.05367	0.033991
Gm9043	668202	-1.05379	0.0221289
Csnk1g2	103236	-1.05399	0.00627153
Opalin	226115	-1.05432	0.0122407
Gm4201	100043061	-1.05442	0.0281047
4933409L14Rik	67551	-1.05488	0.0350764
9430018G01Rik	319812	-1.05532	0.0482856
Olfr1519	258394	-1.05684	0.0234653
1700126A01Rik	73602	-1.05695	0.012464
Gps1	209318	-1.0578	0.0411295
Gm9133	668369	-1.05795	0.0227639
Ifi202b	26388	-1.05895	0.0123476
Gm9485	670449	-1.06012	0.0307024
Gm15688	433658	-1.06035	0.0298281
Tas2r116	112408	-1.06094	0.0264227
Olfr44	18343	-1.06112	0.0415646
Gpr151	240239	-1.06124	0.0189501
1700040G22Rik	76714	-1.06132	0.0389639
Kir3dl1	245616	-1.06143	0.028713
Sart3	53890	-1.06196	0.0350451
Olfr648	258746	-1.06208	0.0138969
Gm9196	668484	-1.06243	0.0389313
Gcnt4	218476	-1.06291	0.0212337
LOC100040329	100040329	-1.06302	0.049137
Olfr623	259126	-1.06367	0.0217952
Olfr1506	257665	-1.06374	0.0389
Sult1b1	56362	-1.06428	0.0304427
Ldlrad2	435811	-1.06477	0.0184141
AA408650	106846	-1.0651	0.0353038
LOC100047118	100047118	-1.06528	0.0458992
Gm12886	666921	-1.06563	0.014444
Gm3474	100041695	-1.066	0.0283728
Hoxd12	15432	-1.06608	0.0408985
4930503E14Rik	74954	-1.06647	0.0155895
Vmn1r43	113847	-1.06707	0.0222039
Ccnb3	209091	-1.06723	0.0468742
Gm2259	100039481	-1.06726	0.0361217
1700072E05Rik	73495	-1.06731	0.0399432
Olfr891	258471	-1.06804	0.0359851
Spryd3	223918	-1.06962	0.0452002
Gm2714	100040325	-1.06968	0.0338023
Lcn14	383678	-1.07025	0.0183201
Tprgl	67808	-1.07054	0.0362377
Gm3232	100041248	-1.07078	0.0247841
Lsm6	78651	-1.07099	0.0039125
Sec24c	218811	-1.07134	0.0411108
1700072E05Rik	73495	-1.0722	0.0402766
Cpne1	266692	-1.07345	0.036315
Olfr472	258770	-1.07531	0.0303989
Olfr461	258380	-1.07594	0.0397512
Tpm2	22004	-1.07608	0.0201547
Pak1ip1	68083	-1.07614	0.00488824
Rnaseh2c	68209	-1.07632	0.027604
Gm11559	100415785	-1.07637	0.0451706
Gm13101	626922	-1.07773	0.0479577
4933427G23Rik	330053	-1.07806	0.0354943
Rxrb	20182	-1.07835	0.0128758
Rela	19697	-1.0791	0.0243449
Ptp4a2	19244	-1.07935	0.0108679
Tex10	269536	-1.07986	0.0414636
Hnrnpab	15384	-1.07993	0.0216421
Sptlc1	268656	-1.08086	0.0314754
Eif4h	22384	-1.08096	0.0110125
Hdac10	170787	-1.08174	0.0324989
Vdac3	22335	-1.08315	0.00264669
Gm5171	382354	-1.08367	0.0382411
Kpnb1	16211	-1.08384	0.01269
Mnat1	17420	-1.08455	0.0274245
Olfr1176	258767	-1.08478	0.0270815
Gm3823	100042396	-1.0854	0.0383694
Gm10293	100039762	-1.08577	0.0254299
Gm12776	100043868	-1.08666	0.036659
Aldh16a1	69748	-1.08672	0.0372606
Zfp511	69752	-1.08936	0.0471643
Nosip	66394	-1.09004	0.0109216
Ppp1r2	66849	-1.09145	0.049092
Arid2	77044	-1.09221	0.0368008
Ppifos	68173	-1.09263	0.0137463
Gm3635	100042040	-1.09279	0.0138248
Cyth2	19158	-1.0931	0.0347655
Ddx54	71990	-1.09317	0.0326306
Rnf187	108660	-1.09373	0.0396807
Ndst2	17423	-1.09414	0.0280102
Oaz1	18245	-1.09508	0.00252088
Ing4	28019	-1.09622	0.0490689
Uba52	22186	-1.09812	0.0444035
Maf1	68877	-1.09854	0.0460052
Irgm1	15944	-1.09934	0.0278418
Ift27	67042	-1.09943	0.0432651
Pnck	93843	-1.10029	0.043826
Lactb	80907	-1.10127	0.0270501
Rab9	56382	-1.1018	0.0330424
Traf6	22034	-1.10373	0.023901
Cox4i1	12857	-1.10413	0.0145456
Ptprk	19272	-1.10424	0.0361331
Mapk14	26416	-1.10477	0.0321508
Smad5	17129	-1.10499	0.022932
LOC100044990	100044990	-1.10543	0.00961429
Vmn2r111	210876	-1.10577	0.0250166
Phc1	13619	-1.10721	0.0329937
B4galt3	57370	-1.10776	0.0368907
Traf7	224619	-1.11043	0.0370402
Dnase1l1	69537	-1.11065	0.0275095
LOC640877	640877	-1.11073	0.0480712
Gm4053	100042829	-1.11094	0.0410456
Eif4g1	208643	-1.11098	0.00121021
C1galt1c1	59048	-1.11133	0.0125918
Ubb	22187	-1.11265	0.00628969
Amz2	13929	-1.11413	0.0213164
Zfp217	228913	-1.11508	0.0264858
Spns1	73658	-1.11578	0.046373
Cyb5r3	109754	-1.11627	0.0346054
Ccnyl1	227210	-1.11698	0.0162577
Zfp467	68910	-1.11755	0.0384749
Gm4751	208055	-1.11768	0.0176827
Rtn4	68585	-1.11776	0.0133633
Rbm10	236732	-1.11784	0.00941738
Tnnt3	21957	-1.11842	0.036881
Cttnbp2nl	80281	-1.11919	0.0391887
Mff	75734	-1.11929	0.0336728
Psme2	19188	-1.1201	0.0441445
Gnb2	14693	-1.12109	0.0133445
Gm12271	626150	-1.12114	0.0477647
Ndel1	83431	-1.12131	0.0190015
Tbcel	272589	-1.12168	0.0474941
Pygm	19309	-1.12329	0.0244081
Poldip3	73826	-1.12402	0.00413186
Usp42	76800	-1.1241	0.0287022
Plec	18810	-1.12423	0.00982994
Ednra	13617	-1.12573	0.0387031
Dopey2	70028	-1.12627	0.0349455
Fkbp9	27055	-1.12735	0.0165937
Olfr299	257929	-1.12756	0.0496752
Tmem109	68539	-1.12767	0.0419021
Klhl31	244923	-1.12795	0.035807
Pomgnt1	68273	-1.12875	0.0366719
Efnb2	13642	-1.12896	0.0326903
Ulk1	22241	-1.12931	0.0272555
Sod3	20657	-1.12931	0.0189298
Acta1	11459	-1.13049	0.0239489
Ets1	23871	-1.13072	0.0378995
Gm12070	654472	-1.13104	0.0269789
Mex3c	240396	-1.13147	0.00221818
Flot2	14252	-1.13169	0.0433528
Vdac1	22333	-1.13298	0.00519541
Gpr137b	83924	-1.13331	0.0147168
Cetn2	26370	-1.13458	0.0338491
LOC100047782	100047782	-1.13522	0.0187261
Pcif1	228866	-1.13523	0.0227608
Rpl41	67945	-1.13536	0.0317196
Oraov1	72284	-1.13576	0.0153254
St3gal2	20444	-1.1358	0.0442727
Exoc8	102058	-1.13723	0.0435276
Slco2b1	101488	-1.13738	0.0331999
Oaz1	18245	-1.13755	0.0499369
2810403A07Rik	74200	-1.13809	0.0457907
Ralb	64143	-1.13833	0.00709402
Map1lc3b	67443	-1.13848	0.0303406
Gm4938	238836	-1.13947	0.000429713
Fam149a	212326	-1.13994	0.00276327
Ube2d2	56550	-1.14062	0.0321782
Vhl	22346	-1.14074	0.0286747
Tapbp	21356	-1.14134	0.0191617
Dalrd3	67789	-1.14256	0.0353146
Arhgap17	70497	-1.14366	0.029256
1700052K11Rik	73431	-1.14462	0.0263353
LOC100040377	100040377	-1.14492	0.0335232
Myl1	17901	-1.14545	0.0204308
Ccdc88c	68339	-1.14618	0.0486514
Gm5588	434161	-1.14644	0.0263061
Otud5	54644	-1.14666	0.0127826
Cbx6	494448	-1.14672	0.0456961
Ggta1	14594	-1.14682	0.0434159
Hnrnpab	15384	-1.14808	0.0200802
Ehbp1l1	114601	-1.15027	0.00423324
[truncated: 784 more rows]

## Sheet: Diaphragm_7d exposure
GeneSymbol	EntrezGeneID	Fold Change	p value
5430401H09Rik	71396	6.69105	0.00178012
Olfr1474	258123	5.86993	0.00306301
Kif2c	73804	5.67085	0.00912049
Lrit1	239037	5.44691	0.00166231
Cep55	74107	5.41511	0.0283751
Myh3	17883	5.20752	0.0411599
Depdc1a	76131	4.91282	0.0434925
Gm501	244417	4.68601	0.000211123
1700025K04Rik	66334	4.37589	0.00259418
Armc2	213402	4.31195	0.00457491
LOC629091	629091	4.30679	0.00258271
Birc5	11799	4.24849	0.0488501
Ttpa	50500	4.2054	0.049278
Ttk	22137	4.09802	0.00337612
Il6	16193	4.04126	0.00974261
Olfr401	258701	3.92829	0.0453154
LOC100048668	100048668	3.9256	0.0416925
Bub1	12235	3.75619	0.0404966
Cenpf	108000	3.67752	0.00688251
Cenpe	229841	3.55426	0.0353553
Arpp21	74100	3.5319	0.0160643
2810417H13Rik	68026	3.46596	0.0225753
2900092D14Rik	73100	3.45723	0.00916303
LOC627800	627800	3.41833	0.00298869
Tfrc	22042	3.39511	0.0193974
Cpa2	232680	3.39052	0.00545217
A930003A15Rik	68162	3.38198	0.00173661
Neil3	234258	3.33845	0.0484022
AI131754	106527	3.30298	0.00637676
Cuzd1	16433	3.30127	0.00582289
Mki67	17345	3.25801	0.046354
Gm8075	666385	3.24769	0.00200291
Gm5465	432879	3.17941	0.0470191
Cdkn3	72391	3.03351	0.0383684
Lrrc52	240899	3.02506	8.3384e-05
Cenph	26886	2.97723	0.0223764
Zfp558-ps	72230	2.95206	0.00890832
2810032G03Rik	72669	2.88462	0.0034913
AI836003	239650	2.86057	0.00942111
Ftsj1	54632	2.85423	0.0117446
Fgf5	14176	2.82709	0.0281487
Gm4137	100042970	2.80053	0.00185836
Prr11	270906	2.73952	0.0161956
Gm5532	433367	2.73457	0.00779739
D030036P13Rik	320105	2.73036	0.0220927
Igsf1	209268	2.71685	0.000951469
Kif20b	240641	2.70991	0.0496942
Nr5a2	26424	2.70948	0.0131701
Zim1	22776	2.6983	0.0425931
Oip5	70645	2.69216	0.0233887
BC006965	217294	2.65259	0.000430033
Nr1d1	217166	2.60534	0.0452203
4930515I15	328633	2.59441	0.030093
Crmp1	12933	2.58471	0.0226609
Gpr98	110789	2.5682	0.0450735
Anln	68743	2.56467	0.0392851
Dtl	76843	2.55032	0.0320705
Fignl1	60530	2.54773	0.04165
Sun3	194974	2.53628	0.00692327
Rit2	19762	2.53438	0.014065
Itgb1bp3	69564	2.52561	0.0124823
Vmn2r121	100038941	2.50508	0.0226223
AU017674	105271	2.47269	0.00540669
Clca5	229933	2.45148	0.0133115
Spag5	54141	2.44453	0.0379476
2310014F06Rik	69625	2.43777	0.0351533
Bex1	19716	2.43737	0.00138274
Kntc1	208628	2.43281	0.0364652
Bex1	19716	2.4037	0.000644233
Igsf1	209268	2.36981	0.000425228
Lcn9	77704	2.35937	0.0137841
Tceal7	100040972	2.35752	0.0121814
Ano2	243634	2.34784	0.0210308
LOC100047879	100047879	2.33062	0.0128897
Il19	329244	2.32654	0.0459012
Sgol2	68549	2.31094	0.0195635
Fam167b	230766	2.29461	0.0381435
Olfr284	258278	2.29238	0.0443017
Mlf1ip	71876	2.28975	0.0365072
Wdr76	241627	2.28119	0.00166065
Ano10	102566	2.26193	0.00230382
Mid1	17318	2.25712	0.0391469
BC050972	407808	2.24884	0.0418669
Pip	18716	2.24782	0.0369067
Gm7626	665409	2.24649	0.0476255
Mlf1ip	71876	2.24647	0.0168652
Hist1h1b	56702	2.24038	0.0411394
Trim69	70928	2.20317	0.0417873
Rad54l	19366	2.1933	0.0499225
Slc30a3	22784	2.16401	0.0111182
Prnd	26434	2.15906	0.031021
Gm2724	100040346	2.15592	0.025665
Rfpl4	192658	2.14867	0.0181666
8430408G22Rik	213393	2.14526	0.00611347
Vmn1r234	171232	2.125	0.0474298
Lin7b	22342	2.12021	0.0252335
Gsdma	57911	2.1109	0.0486362
Gm3515	100041799	2.10879	0.00617447
Rfx5	53970	2.10047	0.0177595
Gm10280	791378	2.09965	0.0462901
LOC640869	640869	2.08309	0.00326404
Mtl5	17771	2.07317	0.0171509
Fzd9	14371	2.06666	0.00144447
Ift122	81896	2.06038	0.0420515
Tcfl5	277353	2.05607	0.0160721
Olfr898	258871	2.04786	0.0121458
Trfr2	50765	2.0469	0.0339943
Camk1g	215303	2.04433	0.000984028
Golga7b	71146	2.04257	0.0249343
Foxp2	114142	2.02691	0.0277995
Duoxa1	213696	2.02287	0.0261988
Gm10319	381806	2.02072	0.000905256
Ncapg2	76044	2.01499	0.0295762
LOC100045282	100045282	1.99234	0.0250295
Fignl1	60530	1.99233	0.043129
Gpr150	238725	1.98946	0.0168642
Smpx	66106	1.98763	0.00431661
Cxcl1	14825	1.97917	0.0353645
Tmem86b	68255	1.97693	0.00248235
Tnfsf18	240873	1.97067	0.0113855
D830046C22Rik	320197	1.94828	0.0261027
1700018P22Rik	69395	1.9461	0.0281719
Gap43	14432	1.94511	0.0306258
Pfkfb4	270198	1.93368	0.00629536
LOC624231	624231	1.93233	0.0373027
LOC100046470	100046470	1.9318	0.0421481
Dbil5	13168	1.92212	0.0186111
Zdhhc21	68268	1.92003	0.021769
4930525F21Rik	75823	1.91829	0.0372345
Theg	21830	1.91763	0.046822
Pld5	319455	1.91109	0.0473379
2310050B05Rik	69678	1.90147	0.0336826
Papln	170721	1.90064	0.0199178
Gml	625599	1.89856	0.0292204
Dbf4	27214	1.89386	0.0491505
Gm3367	100041489	1.88903	0.00518755
Trpm3	226025	1.88236	0.0294164
Fam129a	63913	1.88168	0.0269801
Gas2l3	237436	1.8798	0.0358827
2210039B01Rik	73644	1.87353	0.00643725
Gpr101	245424	1.86999	0.0390446
Nudcd1	67429	1.86932	0.0273887
Add2	11519	1.85846	0.0168641
Esrrg	26381	1.85768	0.00874773
Kbtbd12	74589	1.85262	0.00625578
Kcnma1	16531	1.84953	0.00419586
Olfr1356	258305	1.84317	0.00579399
Mtf1	17764	1.84181	0.0293542
Arpp21	74100	1.83976	0.0134646
Ccl12	20293	1.83186	0.0261825
Nt5dc2	70021	1.83152	0.0128813
Gm7257	639025	1.82588	0.010491
Ssxb8	631002	1.82565	0.0119249
Fam83e	73813	1.81573	0.0289649
Ppil5	69706	1.81365	0.0355561
Ptchd2	242748	1.80918	0.0368948
Gm7120	633640	1.80428	0.0442156
Esco2	71988	1.80112	0.0392355
Kif18a	228421	1.79501	0.00998543
Ostn	239790	1.79106	0.0303927
LOC100046691	100046691	1.7864	0.019107
Dpf1	29861	1.78563	0.00758139
2210409D07Rik	70157	1.78313	0.0403076
9430076C15Rik	320189	1.78294	0.0122378
1700121C10Rik	67364	1.77708	0.0120629
Zfyve28	231125	1.77696	0.0220934
1700007K09Rik	69318	1.77623	0.0380705
Esrrg	26381	1.77485	0.00742956
1700013G23Rik	69378	1.77282	0.00883944
Mapk8	26419	1.7706	0.0334589
A330058E17Rik	319553	1.77029	0.0365046
Ttc9	69480	1.7696	0.00029722
1600014C23Rik	72240	1.76919	0.0390726
Il19	329244	1.76637	0.0185962
Nr5a2	26424	1.76348	0.0487118
Dck	13178	1.75836	0.0268679
Trim58	216781	1.75319	0.0195478
Efr3b	668212	1.75304	0.0313047
Gm9430	668977	1.75295	0.0344201
Peg3	18616	1.74139	0.00606456
Grb10	14783	1.73814	0.0024001
Tmem47	192216	1.7351	0.000108495
Cnksr1	194231	1.73472	0.00859529
Csnk2a1-ps	668993	1.73386	0.025442
4930509E16Rik	75115	1.73381	0.0179614
Gm3642	100042054	1.73328	0.0160107
Hn1l	52009	1.72678	0.0317222
LOC100044171	100044171	1.71626	0.0369239
Kcnma1	16531	1.71466	0.00448339
Gm2640	100040164	1.71018	0.0422647
Ankrd52	237615	1.70558	0.0027606
Spata21	329972	1.70544	0.0456672
Bdh1	71911	1.70408	0.0011918
Gm8013	666266	1.69884	0.0043554
Hcfc1	15161	1.6977	0.00291242
Abcc8	20927	1.69203	0.0097486
Gnb3	14695	1.69166	0.00654536
Olfr1298	258888	1.69109	0.00411239
Whsc1	107823	1.6883	0.0249362
Peg10	170676	1.68659	0.0131666
Dusp18	75219	1.68461	0.0207112
Nlrp14	76858	1.68445	0.0442703
1700057K13Rik	73435	1.68426	0.00812917
4930529I22Rik	75231	1.68038	0.0456377
Gm13888	622356	1.67967	0.0372126
Homez	239099	1.67702	0.0206592
Zbtb6	241322	1.67611	0.0438974
Msmp	100039672	1.67579	0.0335576
Ncam1	17967	1.67169	0.00547147
Lrrc51	69358	1.67091	0.0115233
Lingo3	237403	1.67019	0.00245602
Gm7315	640963	1.66959	0.00787024
Vmn2r91	665210	1.66905	0.0143932
Cacna2d2	56808	1.66487	0.0451182
Ddc	13195	1.66356	0.00230612
Fkbp1b	14226	1.66329	0.0359325
Zfp827	622675	1.66294	0.0341506
Il2	16183	1.6625	0.00323692
Gas2l3	237436	1.65689	0.0404838
4921517L17Rik	70873	1.65611	0.00369482
Bdh1	71911	1.65432	0.00195144
Ranbp17	66011	1.65377	0.0170593
Slc24a2	76376	1.65244	0.0251599
Plk4	20873	1.64861	0.040236
Spem1	74288	1.64728	0.0208098
Mrgprh	80978	1.64498	0.0256736
1700113I22Rik	73635	1.64463	0.0129205
Peg3	18616	1.64459	0.0435188
Gm6329	622523	1.64459	0.0159486
Tex101	56746	1.64431	0.0112565
Mns1	17427	1.6342	0.0425597
Nav2	78286	1.63075	0.00643215
Dusp18	75219	1.62653	0.0014688
Skor1	207667	1.62621	0.0421118
Ncam1	17967	1.62552	0.00845059
Chrnb2	11444	1.62428	0.0280347
Pvr	52118	1.62236	0.00467493
5730416O20Rik	70557	1.62005	0.0105765
Prdm1	12142	1.60804	0.0315439
6720463M24Rik	77744	1.606	0.037539
Prrg1	546336	1.60566	0.0288776
6330578E17Rik	76178	1.60516	0.000831169
Cecr2	330409	1.59965	0.0127243
Cep63	28135	1.59789	0.0484218
Snrpn	20646	1.59646	0.0168839
Cyp11b1	110115	1.59644	0.0474713
Gm2011	100039027	1.59464	0.0135962
Efcab7	230500	1.59406	0.0146377
Gm4681	100043831	1.59215	0.00587729
A030009H04Rik	80515	1.59191	0.00180874
2013-09-10	103080	1.58948	0.00868798
Rab15	104886	1.58883	0.0363595
Spata24	71242	1.58657	0.0207674
AU042950	107306	1.58572	0.0267565
Spc24	67629	1.58536	0.0357019
Fbxw10	213980	1.58517	0.0121233
Ankrd33b	67434	1.57733	0.0213165
Gm4975	244495	1.57719	0.0286024
Zg16	69036	1.57679	0.0144801
Frmd4a	209630	1.57636	0.0453448
St8sia5	225742	1.56241	0.0112372
Mc3r	17201	1.56069	0.0478745
Kdelc1	72050	1.56008	0.00332644
Bcl2l2	12050	1.55772	0.00165751
Inpp4b	234515	1.55549	0.000189147
Jam3	83964	1.5554	3.66129e-05
Rasal2	226525	1.55501	0.0453176
Iqgap2	544963	1.55028	0.00154239
Gm608	207806	1.55019	0.025261
B4galt6	56386	1.54955	0.00448762
BC051537	414076	1.54614	0.0439364
1500017E21Rik	668215	1.54405	0.0126736
LOC100047589	100047589	1.54346	0.0338304
Doc2g	60425	1.54337	0.0190165
Dffa	13347	1.54117	0.0064953
S100a1	20193	1.53891	0.00620241
Bdh1	71911	1.5383	0.00312788
Snrpn	20646	1.53787	0.00935534
4933407G14Rik	71125	1.53457	0.0134882
Lamb3	16780	1.53424	0.0157134
Rnft2	269695	1.53123	0.00286944
Elp4	77766	1.52272	0.0319345
Ccdc67	234964	1.52268	0.0397673
Gm7209	637566	1.51946	0.0404657
Gm12475	666724	1.51827	0.0392853
Rab11fip5	52055	1.51806	0.00780842
Adprhl1	234072	1.5177	0.00626994
9130016M20Rik	71620	1.51645	0.012913
Pde10a	23984	1.51558	0.00239126
Nol10	217431	1.51078	0.0105454
Gdf6	242316	1.51024	0.0412258
Kirrel	170643	1.50792	0.0219723
B4galt6	56386	1.50503	0.0168905
Nxph4	104080	1.50169	0.000139147
Atp2a2	11938	1.50098	0.0424991
Muc19	239611	1.49882	0.0165631
Arhgdig	14570	1.49763	0.0349786
Pdzrn4	239618	1.49695	0.0297969
Cit	12704	1.49334	0.037686
Prox1	19130	1.4922	0.0258727
AA619741	241051	1.49151	0.0477001
Raet1e	379043	1.48539	0.0381399
Best3	382427	1.4853	0.0378861
LOC100046690	100046690	1.48472	0.0101522
Mllt11	56772	1.48203	0.0167948
Pcdhb16	93887	1.48072	0.00871733
Aqp8	11833	1.48048	0.0219948
Egln3	112407	1.47996	0.00837165
9130004C02Rik	626123	1.47691	0.0397907
Nos2	18126	1.47588	0.0478943
2013-09-02	18000	1.47491	0.0388739
Wdr31	71354	1.47362	0.0209233
Dffa	13347	1.47329	0.00732056
2310016D23Rik	76443	1.4723	0.0201148
Ankrd7	75196	1.4722	0.0416063
Nus1	52014	1.47157	0.00673909
Fbxo30	71865	1.47033	0.0176402
Snrpn	20646	1.46712	0.0346644
LOC674474	674474	1.46705	0.0442927
Gm8429	667030	1.46528	0.0331601
Gm3380	100041510	1.46462	0.000551101
Mcm2	17216	1.46441	0.0383893
LOC226574	226574	1.46415	0.0401253
Icam4	78369	1.46272	0.016191
Nqo1	18104	1.46152	0.0241079
LOC674218	674218	1.46063	0.021796
Scml2	107815	1.45871	0.0138794
Nol3	78688	1.45792	0.00034748
1700017I07Rik	75506	1.45717	0.0362925
9030624J02Rik	71517	1.45678	0.0177205
Mgat4a	269181	1.45297	0.0237409
BC048355	381101	1.45211	0.00118365
Cage1	71213	1.45167	0.0111599
Acyp1	66204	1.45008	5.4979e-05
Spsb4	211949	1.44892	0.00785366
Slc43a2	215113	1.4489	0.00992502
Pde6h	78600	1.44766	0.0269688
Nek1	18004	1.44746	0.0404808
Fam172a	68675	1.44724	0.0426716
Lcor	212391	1.447	0.042541
LOC100048070	100048070	1.44529	0.0456933
Mtap1a	17754	1.44405	0.0261276
Gucy2e	14919	1.44312	0.0225829
Polh	80905	1.44026	0.0102091
Emilin1	100952	1.43944	0.0358558
Inpp4a	269180	1.43832	0.0105688
Mtbp	105837	1.43712	0.00684008
Nfia	18027	1.4344	0.0112269
Rbm9	93686	1.4335	0.0214882
Ift122	81896	1.43198	0.04139
Spag4	245865	1.4308	0.0026597
Ptgds	19215	1.42943	0.0178378
Dars	226414	1.42893	0.0184775
Arpp21	74100	1.42848	0.00263828
Itga5	16402	1.42714	0.0137883
Decr2	26378	1.42592	0.0142635
LOC100044505	100044505	1.42433	0.0423684
Rps6ka3	110651	1.42419	0.00530666
Htatip2	53415	1.42349	0.0308572
Gm13157	100041677	1.42054	0.0356321
Ank1	11733	1.41916	0.00410969
Gm9804	620583	1.41771	0.00872477
Cbx1	12412	1.41764	0.00886902
Fbxo36	66153	1.41721	0.0223772
Cst6	73720	1.41694	0.0054094
Senp1	223870	1.41648	0.00688561
Mre11a	17535	1.41634	0.0069374
Mett5d1	76894	1.41451	0.0037999
Mansc1	67729	1.41403	0.0367989
Enah	13800	1.41378	0.0212775
Nin	18080	1.41232	0.0059135
Metrnl	210029	1.41219	0.0457928
Drp2	13497	1.4107	0.00764187
Fkbp14	231997	1.40947	0.0459146
Slc9a2	226999	1.40929	0.0129259
Piwil2	57746	1.40838	0.0408562
Etv4	18612	1.40647	0.00857301
S100a1	20193	1.4063	0.00112585
Zfp770	228491	1.40597	0.00533741
LOC631505	631505	1.40575	0.00808873
Phf14	75725	1.40482	0.0402141
Slc25a22	68267	1.40212	0.00969355
Eps15l1	13859	1.40161	0.0223507
D630033O11Rik	235302	1.40065	0.0396676
Slc9a7	236727	1.40046	0.00917072
Mobkl1a	68473	1.39915	0.00357754
Sh3d20	70559	1.39845	0.0377908
8430419L09Rik	74525	1.39707	0.034196
Nlrc3	268857	1.39706	0.00349794
Pqlc1	66943	1.39523	0.00172093
Tceal5	331532	1.39494	0.0141436
Olfm1	56177	1.3946	0.0105553
Pla2g12a	66350	1.39425	0.0231422
Tdrd9	74691	1.39371	0.0317075
Zfp593	68040	1.39259	0.0388165
Ttc39b	69863	1.39066	0.028335
2410022L05Rik	66423	1.39021	0.00241389
Inpp5a	212111	1.3872	0.00595294
Olfr1122	259033	1.38643	0.0259347
Fam113a	319513	1.38606	0.00181331
Diap1	13367	1.38564	0.0352522
Tmf1	232286	1.38537	0.0408654
Ucp3	22229	1.38536	0.0123721
Large	16795	1.38512	0.00250978
Hbs1l	56422	1.38511	0.00762223
Cenpq	83815	1.38483	0.0224765
Naa40	70999	1.38405	0.0420364
Cyb5b	66427	1.38392	0.0269075
Bsph1	330470	1.38357	0.0434959
Csrp2bp	228714	1.38353	0.0320516
Rmi1	74386	1.38211	0.00346202
Lrrc49	102747	1.38208	0.000483963
Kpna2	16647	1.38128	0.0149127
Ppwd1	238831	1.38092	0.037423
Rpsa	16785	1.38052	0.0269811
Pak3	18481	1.38004	0.0390906
Kcne3	57442	1.37954	0.00267706
LOC100043974	100043974	1.379	0.0373622
LOC633703	633703	1.37742	0.00296694
Spred1	114715	1.37669	0.00267495
Tecta	21683	1.37572	0.0276428
Ccdc159	67119	1.37572	0.0175095
Nt5c3l	68106	1.37476	0.00515281
2900026A02Rik	243219	1.37389	0.0431823
Pgm1	66681	1.37228	0.0174538
B130024M06Rik	320328	1.3721	0.043361
Fam59a	381126	1.37164	0.00566875
Slc25a17	20524	1.37127	0.00212407
Ift81	12589	1.37124	0.0450262
Rbmx2	209003	1.37067	0.0164142
Npl	74091	1.37011	0.0414987
Ubox5	140629	1.37	0.00323144
Tceal8	66684	1.36937	0.0260877
Tmem69	230657	1.36841	0.03012
Efcab2	68226	1.3683	0.0136457
Gm10105	100042442	1.36724	0.0473374
Vac14	234729	1.36708	0.0451975
Hspb7	29818	1.36669	0.0334231
Dock4	238130	1.36619	0.044971
E2f3	13557	1.36604	0.0320382
Lypla1	18777	1.36534	0.0202349
Mapt	17762	1.36493	0.000359522
Rps6ka2	20112	1.36358	0.00241711
3010026O09Rik	68067	1.36231	0.0483727
Ube2g2	22213	1.36032	0.000328124
Tmem38b	52076	1.36007	0.0242518
Yipf6	77929	1.35868	0.0150884
Olfr297	258611	1.35862	0.033785
Pkd2l2	53871	1.35844	0.0411936
Celf1	13046	1.35799	0.00130585
Tmsb15b1	666244	1.35752	0.045814
Etv4	18612	1.35724	0.0386151
Sdc4	20971	1.35718	0.00318895
Egln3	112407	1.35716	0.0400696
Ppih	66101	1.3566	0.0222221
Slbp	20492	1.35634	0.0239653
BC052040	399568	1.35622	0.0252382
Rhod	11854	1.35462	0.0427447
A230009B12Rik	319750	1.35429	0.0373884
C78339	97863	1.35357	0.0312292
Itgav	16410	1.35221	0.0377682
Gm14008	100043730	1.3519	0.0294436
2610030H06Rik	67048	1.35174	0.00575556
Rfc3	69263	1.35149	0.0460183
Wdr1	22388	1.35083	0.00282657
Tmed7	66676	1.35079	0.0239264
Anp32e	66471	1.34999	0.0113705
Gm1943	384864	1.34897	0.0209904
Taf7	24074	1.34877	0.0491755
4933436F18Rik	71215	1.34786	0.00519265
Apol6	71939	1.34699	0.0249478
Mitf	17342	1.34695	0.041615
Ikbkg	16151	1.34689	0.000137987
Acyp1	66204	1.34687	0.0110944
Cenpq	83815	1.34671	0.0311186
Gm8675	667510	1.34654	0.0116845
Slc26a2	13521	1.34647	0.0491798
Zfp324	243834	1.34613	0.0279835
Gm5666	435373	1.34598	0.0385032
Snrnp25	78372	1.34549	0.016363
Pfn4	382562	1.34431	0.018041
Nudcd1	67429	1.34418	0.0306975
Zfp593	68040	1.34393	0.040712
Csnk2a1	12995	1.34289	0.0491029
Crygc	12966	1.34159	0.0378072
Ttll7	70892	1.34141	0.0414668
Optn	71648	1.34118	0.00472125
Gm12123	100039006	1.3404	0.0362314
Slc6a8	102857	1.33993	0.0130001
Gtpbp10	207704	1.33963	0.0498716
Yjefn3	234365	1.3396	0.0303476
Pla2g7	27226	1.33853	0.0317798
Fads6	328035	1.33722	0.0420816
Ucp3	22229	1.33691	0.0332779
Rnft1	76892	1.33635	0.0372693
Inca1	103844	1.33507	0.000968843
Mdp1	67881	1.33489	0.00196406
Spag11b	546038	1.33475	0.00703708
Fgf9	14180	1.33473	0.0339476
Nav3	260315	1.33462	0.00406976
Pdzrn4	239618	1.33451	0.0225001
Taf1b	21340	1.33372	0.00859827
Pcna	18538	1.33152	0.0185505
Tmc7	209760	1.33089	0.0493174
Gm1943	384864	1.32961	0.00623942
Klhl34	245683	1.32947	0.0273214
A430106A12Rik	68164	1.32874	0.0123578
Itgb3bp	67733	1.32838	0.00972732
Klhl11	217194	1.32803	0.0219469
Pabpc4l	241989	1.32795	0.0118673
Gemin8	237221	1.32785	0.00760216
Srsf3	20383	1.32772	0.0443067
Rerg	232441	1.32656	0.00301723
Mapre1	13589	1.32645	0.0495145
Rngtt	24018	1.32579	0.0400608
Il9	16198	1.32474	0.0412688
Tmco4	77056	1.32472	0.0300205
Fam198b	68659	1.3244	0.0242199
Tmem106b	71900	1.32396	0.00762055
Pcbd2	72562	1.32361	0.00173069
Spred1	114715	1.32357	0.0275564
Grpel2	17714	1.32251	0.0482941
Sco1	52892	1.31945	0.0159682
Pdlim5	56376	1.31906	0.0411342
Ubl4	27643	1.31903	0.0132215
Nucks1	98415	1.31819	0.0107323
Hat1	107435	1.31819	0.0198934
Tmem192	73067	1.31742	0.00910669
Myo19	66196	1.31726	0.0329636
Agtr1a	11607	1.31688	0.0291709
Pigg	433931	1.31671	0.0300026
Rfx7	319758	1.3167	0.00800033
Haus6	230376	1.31659	0.0423349
Car9	230099	1.31643	0.0166615
Nudt8	66387	1.31594	0.0463724
AI846148	68229	1.31565	0.0417379
Carf	241066	1.3153	0.0208621
LOC100046373	100046373	1.31514	0.0429829
Nubpl	76826	1.31496	0.0212033
D830044I16Rik	381922	1.31448	0.0157836
Hpdl	242642	1.31443	0.0168833
Fkbp14	231997	1.31442	0.0499712
Crip3	114570	1.31426	0.00350596
Crem	12916	1.3138	0.017372
Gm11818	208820	1.3134	0.017454
Gpt	76282	1.31314	0.00367128
Jmjd7	433466	1.31252	0.00180132
Nid2	18074	1.31248	0.0330801
Dcaf10	242418	1.31227	0.0255947
Exoc4	20336	1.312	0.0145512
Gm10105	100042442	1.31195	0.0210277
Gm5469	432946	1.31111	0.010997
Agtrap	11610	1.31084	0.00808542
Senp8	71599	1.31057	0.0175973
Shc3	20418	1.31022	0.0470846
A330044H09	329068	1.30976	0.0134068
Ablim2	231148	1.30973	0.0407394
2210011C24Rik	70134	1.30941	0.029387
Gm7300	640537	1.30884	0.0107841
Klf11	194655	1.30839	0.0299298
Plekhm2	69582	1.3076	0.00870095
1700026J04Rik	71864	1.30729	0.00343814
Gpc4	14735	1.30725	0.00855028
Rnf115	67845	1.30688	0.00686214
Tuba8	53857	1.30594	0.0328563
Gltpd1	79554	1.30513	0.0340373
1110046J04Rik	68808	1.30488	0.0370205
Zfp346	26919	1.30384	0.0345822
Pcyox1l	240334	1.30367	0.0277394
3110049J23Rik	67307	1.30306	0.0369861
Hnrnpa3	229279	1.3028	0.0258654
Ttc7	225049	1.30254	0.0102726
Pvrl2	19294	1.30236	0.0171266
Rnf219	72486	1.30199	0.0347198
Clint1	216705	1.30185	0.0110202
Tubb2c-ps1	100042651	1.3017	0.0274417
Tmem132a	98170	1.30159	0.0181391
Ace2	70008	1.30155	0.0445629
Tmem8b	242409	1.30135	0.0070006
Cenpp	66336	1.30041	0.0142483
Rpl31	114641	1.30036	0.00449437
Nme5	75533	1.30026	0.0481917
Dcaf7	71833	1.29974	0.00120237
Cbx2	12416	1.29962	0.0344797
Lmna	16905	1.29832	0.0221334
Mapk9	26420	1.29771	0.0198132
Lpar1	14745	1.2976	0.0316074
Eny2	223527	1.29696	0.00352438
Alpk3	116904	1.29635	0.0195901
Tmem206	66950	1.29616	0.0302566
Pkn1	320795	1.29589	0.00525287
Fuca2	66848	1.29569	0.0425244
Gabrd	14403	1.29466	0.0253413
Gm8850	667867	1.29324	0.0197586
Zswim6	67263	1.29147	0.0431078
Ciapin1	109006	1.29123	0.044221
Ttc19	72795	1.29117	0.0176156
Gm1614	381148	1.29101	0.00793049
3200002M19Rik	75430	1.29071	0.0249185
Asph	65973	1.29058	0.00507651
Hnrnpf	98758	1.2904	0.024704
Naa50	72117	1.28921	0.00325088
Kidins220	77480	1.28913	0.0498492
Gprasp1	67298	1.28865	0.0304466
Dusp1	19252	1.28759	0.000474018
Cdv3	321022	1.28607	0.0263302
Prkar1a	19084	1.28597	0.017706
Pcdhb20	93891	1.28546	0.00560166
Stau2	29819	1.28506	0.0126287
Ptp4a1	19243	1.28482	0.0296579
Olfr1502	258793	1.28431	0.0234099
Tmem48	72787	1.28424	0.00568754
Zfp462	242466	1.28393	0.0442658
Donson	60364	1.28308	0.00523796
Psmc3ip	19183	1.28244	0.00529166
Cenpc1	12617	1.28241	0.0113082
Gm10845	100038734	1.2824	0.0301323
Nf2	18016	1.28236	0.00305568
Zdhhc21	68268	1.28228	0.0226971
Gm6993	629667	1.28219	0.0289494
Cdc73	214498	1.28188	0.0463016
2900097C17Rik	347740	1.28146	0.0245422
Hmgb3	15354	1.28088	0.0355946
Olfr381	259024	1.28086	0.000886099
Pus7l	78895	1.2806	0.0114013
Clint1	216705	1.27978	0.0127216
Inpp4a	269180	1.27908	0.0120981
Kpna2	16647	1.27806	0.0088798
Tmed9	67511	1.27787	0.0470614
Fdxr	14149	1.27743	0.0166462
Ap1s2	108012	1.27721	0.0289582
Akr1b3	11677	1.27691	0.0454425
Trip11	109181	1.27646	0.0151864
Gm6746	627342	1.27562	0.0329742
Aldh5a1	214579	1.27545	0.0161104
Gm5899	545982	1.2752	0.0096616
Ipmk	69718	1.27467	0.0343175
Hdhd2	76987	1.2738	0.0259496
Tmem22	245020	1.2735	0.00493209
Itga9	104099	1.27302	0.0421534
Ccl25	20300	1.2729	0.00126825
Fbxo34	78938	1.27281	0.0425024
2013-09-08	20362	1.27225	0.00445099
Gm8531	667237	1.27122	0.0411324
D930015E06Rik	229473	1.27048	0.039255
Prmt6	99890	1.27014	0.0161141
4930552P12Rik	77594	1.27002	0.00264985
Gm14081	668914	1.26914	0.0201616
Pnrc2	52830	1.26907	0.0232061
Plin5	66968	1.26881	0.0164887
Smcr8	237782	1.26822	0.0328212
4933407H18Rik	71101	1.26818	0.039405
Mapt	17762	1.26813	0.00986484
LOC637851	637851	1.2681	0.00368445
Gm5536	433580	1.26769	0.0214188
Ablim2	231148	1.26768	0.0122798
Prkcz	18762	1.26756	0.0498967
Plscr3	70310	1.26748	0.0350115
Wdr31	71354	1.26709	0.0353131
Gm6028	547247	1.26637	0.0343511
Gm6097	619750	1.26634	0.00226751
Phka1	18679	1.26632	0.0358704
Trappc10	216131	1.26632	0.0354868
Rp2h	19889	1.26631	0.021884
Tmed8	382620	1.26512	0.0262961
Ubqln1	56085	1.26473	0.0173489
Tmed2	56334	1.26377	0.0132261
D130050E23Rik	100038413	1.26351	0.0384217
Tmem205	235043	1.26347	0.0093573
Fhod3	225288	1.2623	0.0184372
Dffa	13347	1.26203	0.0250611
Lrrc8c	100604	1.26195	0.0434642
Pik3r3	18710	1.26102	0.0154753
Zdhhc23	332175	1.2606	0.0404369
Snap23	20619	1.26028	0.00411824
Cnnm4	94220	1.25976	0.0404144
Gm9797	100039343	1.25971	0.0195682
Lpgat1	226856	1.25963	0.0033478
Snrpd1	20641	1.25948	0.00275746
Cnih4	98417	1.25934	0.00442989
Rom1	19881	1.25864	0.00191818
Mrpl42	67270	1.25734	0.00906258
LOC100048769	100048769	1.25734	0.0479874
Hnrnpc	15381	1.25688	0.0204082
2610029G23Rik	67683	1.25638	0.0163277
Kbtbd12	74589	1.25588	0.0333711
Tank	21353	1.25565	0.0430809
Commd6	66200	1.25557	0.0378702
Nde1	67203	1.25551	0.0184935
Thg1l	66628	1.25453	0.0238789
Pogk	71592	1.2542	0.0341807
Midn	59090	1.25389	0.0487971
Hnrnpl	15388	1.25373	0.0222753
Ehd4	98878	1.25332	0.0132224
Gm5943	546362	1.2517	0.0201761
Ccnyl1	227210	1.2517	0.0212645
Elavl1	15568	1.25023	0.000836571
Vrk1	22367	1.24991	0.0280653
Mphosph6	68533	1.2493	0.0136666
1810027O10Rik	69186	1.24921	0.0241243
Igf2r	16004	1.24906	0.0361788
Nme1	18102	1.24898	0.0106405
Tmem37	170706	1.2489	0.0375048
Dctpp1	66422	1.24878	0.0144983
Sgcd	24052	1.24861	0.0119376
Tmem8b	242409	1.24847	0.0283182
Tomm40l	641376	1.24785	0.0145332
Nudt17	78373	1.24748	0.0497898
Gm2375	100039697	1.2469	0.00804775
Zfp385c	278304	1.24647	0.0332691
Homez	239099	1.24621	0.041965
Kpna2	16647	1.24613	0.0180644
Stt3a	16430	1.24579	0.0382741
Mrpl28	68611	1.24532	0.0228569
Tmem181a	77106	1.24429	0.0323536
Mapre3	100732	1.24403	0.0195071
2810008M24Rik	75616	1.24396	0.0374287
Lman1	70361	1.24353	0.0128123
Cyb5rl	230582	1.2433	0.00630472
Poc1a	70235	1.24323	0.000544647
Hmgn2	15331	1.24311	0.035255
Psmd10	53380	1.24294	0.0135338
Rpl17	319195	1.24252	0.034492
Pole3	59001	1.24247	0.000150495
LOC674493	674493	1.24246	0.0124991
Etfa	110842	1.24244	0.018885
Coq10a	210582	1.24155	0.0141375
Txndc5	105245	1.24104	0.0161178
LOC666467	666467	1.24029	0.00683917
Ankrd34a	545554	1.24023	0.0302548
Mterf	545725	1.23971	0.0357852
E2f3	13557	1.23954	0.0104337
Akr1b3	11677	1.23933	0.0190111
H2afz	51788	1.23912	0.045205
Capza1	12340	1.23898	0.00448382
Shf	435684	1.23872	0.012453
Loxhd1	240411	1.23862	0.00727036
Rgl3	71746	1.2382	0.0437744
Morn2	378462	1.23771	0.0159686
LOC100041672	100041672	1.23766	0.0361201
Nedd1	17997	1.23723	0.039045
Nln	75805	1.2371	0.0482484
Mrps11	67994	1.23703	0.0362907
4732491K20Rik	224523	1.2369	0.000799604
Tceb2	67673	1.23639	0.00616198
Kpna2	16647	1.23584	0.0192361
Ptrh1	329384	1.23543	0.0496223
Mmaa	109136	1.23527	0.0406882
Rpsa	16785	1.23505	0.0390663
Tmem209	72649	1.23501	0.0100872
Sdcbp	53378	1.23501	0.0279632
Seh1l	72124	1.23445	0.0113641
Rabl5	67286	1.23428	0.0496122
Gm4116	100042937	1.23372	0.0288244
Taf7	24074	1.23341	0.0464229
Fhl1	14199	1.23338	0.027016
Nme4	56520	1.23333	0.00939555
Ino80c	225280	1.23282	0.0460097
Gm5051	269810	1.23216	0.00759498
Wdr20a	69641	1.23214	0.0109959
G3bp1	27041	1.23204	0.0054906
Pigf	18701	1.23134	0.0114045
Gm5259	383542	1.23089	0.0336374
Abcb9	56325	1.23075	0.0436376
D930020B18Rik	216393	1.23008	0.000498703
Gabpb1	14391	1.22936	0.0368098
Dph3b-ps	620949	1.2292	0.0249622
Oxsm	71147	1.22876	0.0456173
Pcdhb12	93883	1.22857	0.0128256
Mapk6	50772	1.22825	0.0384459
Myom3	242702	1.22818	0.0376305
Ccdc123	72140	1.22808	0.0191804
Gm8224	666667	1.22732	0.0302209
Mvp	78388	1.22712	0.00534208
Itga7	16404	1.22688	0.000620741
Isg20l2	229504	1.22637	0.0290767
Inca1	103844	1.22567	0.0191755
Ptpn12	19248	1.22562	0.0325124
9230112J17Rik	77749	1.22543	0.024525
Tnks2	74493	1.2249	0.00784257
Ndufb5	66046	1.22484	0.00069981
Tceb2	67673	1.22434	0.00384907
Dtymk	21915	1.22426	0.0322961
Acn9	71238	1.22413	0.0231246
1810030N24Rik	66291	1.22384	0.0118977
Il13ra1	16164	1.22356	0.014789
Fzr1	56371	1.2231	0.00423241
Fez1	235180	1.22277	0.0242412
Fam181b	58238	1.22258	0.016847
Snf8	27681	1.2214	0.0199003
Hmgn2	15331	1.22122	0.0423841
Crem	12916	1.22106	0.0379344
Pdcd6	18570	1.22103	0.014443
Fam122b	78755	1.22085	0.000314288
Zfp11	22648	1.22069	0.000977194
Prpf31	68988	1.22047	0.0110366
Tnks2	74493	1.22025	0.0493791
Slain2	75991	1.2199	0.033835
Clip4	78785	1.2199	0.0404177
Wdr83	67836	1.2193	0.0279582
Gm9776	328309	1.21916	0.00872035
Rnasek	52898	1.21855	0.00586017
Slc31a1	20529	1.2184	0.0272911
Ubap2l	74383	1.21793	0.0028485
Elmod3	232089	1.21776	0.0317009
Uprt	331487	1.21728	0.0147694
Pick1	18693	1.21724	0.0295037
Nr2c1	22025	1.21709	0.0269985
Cryab	12955	1.21707	0.0262159
Gpr146	80290	1.21676	0.0452774
Gm9364	668792	1.21668	0.0414634
Prkca	18750	1.21635	0.0294409
Dock7	67299	1.21629	0.0304271
LOC100047148	100047148	1.21592	0.0160696
1700084J12Rik	73486	1.21583	0.0164982
Cbx5	12419	1.21551	0.0150432
Lzic	69151	1.21538	0.0400733
Gm6162	620570	1.21484	0.00825335
Kremen1	84035	1.21471	0.04392
Mif	17319	1.21377	0.00345009
Lpgat1	226856	1.21373	0.00837836
Hspb3	56534	1.21363	0.0164993
Klhdc10	76788	1.21315	0.0282569
Pldn	18457	1.21299	0.000216899
Asb18	208372	1.21253	0.00883461
Qk	19317	1.21235	0.0318638
Heatr5a	320487	1.21223	0.00113507
Tomm20	67952	1.21216	0.0203413
Fert2	14158	1.21188	0.0318496
Slc47a1	67473	1.21117	0.0432115
Esrrb	26380	1.21115	0.00237136
Ahcyl2	74340	1.21114	0.00739466
Nup188	227699	1.21027	0.0452715
Itpripl2	319622	1.21019	0.0491537
Gm9494	670576	1.21011	0.0477138
Fam118a	73225	1.20935	0.0325246
Fxc1	14356	1.20888	0.0214207
Ankrd13c	433667	1.20882	0.0148763
Sco1	52892	1.20822	0.00292839
Helq	191578	1.20811	0.0167544
Btbd1	83962	1.20806	0.0416456
Nsa2	59050	1.20782	0.043831
Igf2	16002	1.20775	0.00347691
Zkscan1	74570	1.20728	0.0457475
Srxn1	76650	1.20716	0.0439579
Nutf2	68051	1.20714	0.038582
Alg6	320438	1.20705	0.0395544
Mrc1	17533	1.20687	0.036395
Mdc1	240087	1.20685	0.0397138
Brwd1	93871	1.20618	0.0331993
Zfp9	22750	1.20611	0.00331514
Pdpk1	18607	1.20597	0.0407137
Med9	192191	1.20597	0.0137198
Gm8712	667582	1.20549	0.0466944
1700088E04Rik	27660	1.20531	0.0469384
Snrpf	69878	1.20427	0.036149
Gm6229	621470	1.20378	0.0298572
Nipa1	233280	1.20374	0.0222073
LOC100044502	100044502	1.20358	0.0157449
Gtf2e1	74197	1.20354	0.00339202
Noc4l	100608	1.20336	0.0114816
Zfp629	320683	1.20323	0.025048
Atad2b	320817	1.2029	0.0345201
Orc4l	26428	1.20245	0.0346152
Ankrd27	245886	1.2021	0.0331061
LOC634496	634496	1.20202	0.00611584
Gm8388	666967	1.20186	0.00254388
LOC100046474	100046474	1.20178	0.00871417
Vps13c	320528	1.20109	0.00796662
Timm22	56322	1.20057	0.000956462
Dnajc24	99349	1.20029	0.0101781
Gm4991	245573	1.20021	0.0152692
Topbp1	235559	1.20019	0.0296399
C130081A10Rik	97550	1.20014	0.0194632
Otud3	73162	1.19972	0.0138603
Aida	108909	1.19955	0.00454764
Mlycd	56690	1.19939	0.00653654
Gtf2h2	23894	1.19939	0.0447751
Zbed3	72114	1.19922	0.0412515
Olfr143	258802	1.19921	0.0115467
Rala	56044	1.1992	0.00205014
Acot10	64833	1.19881	0.0266605
Pomp	66537	1.19838	0.0419023
Nsun6	74455	1.19831	0.0172059
Pptc7	320717	1.19827	0.00640788
Prdm2	110593	1.19785	0.0253704
LOC100044555	100044555	1.19711	0.0100211
Hes6	55927	1.19641	0.0315416
Gsto2	68214	1.1958	0.0461543
BC056474	414077	1.19565	0.0151519
Nme6	54369	1.19512	0.0336326
Gm16381	100042786	1.195	0.0204782
Itfg3	106581	1.19498	0.0463566
Fam105b	432940	1.19472	0.0402874
Prkcsh	19089	1.19467	0.0440079
Gm9079	668272	1.19455	0.0308959
Med19	381379	1.1943	0.00283689
Stk38l	232533	1.19429	0.0359577
Bzw1	66882	1.19424	0.0352509
Sgcd	24052	1.19368	0.0191383
Gm14851	634825	1.19365	0.00594633
Bola2	66162	1.19353	0.028469
Tmem93	66048	1.19283	0.0135017
Psmd14	59029	1.19253	0.0147911
Rpa3	68240	1.19238	0.00781408
Ppp1r2	66849	1.19214	0.00411999
1500032L24Rik	69029	1.19106	0.00654324
Gm2447	100039832	1.19099	0.00921681
Rfc4	106344	1.19097	0.0201891
Gsto1	14873	1.19068	0.0352893
H2-Ke6	14979	1.19006	0.00397199
Elmod3	232089	1.19001	0.00399165
Smt3h2-ps2	100043590	1.18992	0.0355564
Eif4e2	26987	1.18989	0.0301109
Vwc2	319922	1.1896	0.0273117
Mettl5	75422	1.18929	0.00441042
Cysltr1	58861	1.18904	0.0393938
Tmem218	66279	1.18832	0.0346149
C030030A07Rik	654818	1.18825	0.0108431
Slc38a9	268706	1.18805	0.0436111
Gm232	212813	1.18804	0.0462402
Git1	216963	1.18787	0.00836418
G3bp1	27041	1.18735	0.00343831
Tmpo	21917	1.18732	0.0438918
Gm5242	383424	1.18709	0.0157534
Calu	12321	1.18707	0.0226599
Ddt	13202	1.18703	0.0053071
Chrnd	11447	1.187	0.0491733
BC039966	407793	1.18699	0.0229201
Rnaset2a	100037283	1.1867	0.0164358
Pank1	75735	1.1866	0.041261
Lmcd1	30937	1.18587	0.0316264
Zdhhc23	332175	1.18576	0.0452331
Polr2e	66420	1.18534	0.0132598
Muted	17828	1.18525	0.0291086
Hspb6	243912	1.18502	0.0249262
Tmem167	66074	1.18459	0.0405665
Vps13c	320528	1.18423	0.0155341
Akt1	11651	1.18416	0.0156589
Agpat3	28169	1.18389	0.00416902
LOC674157	674157	1.18367	0.0364493
Cdh4	12561	1.18361	0.0273722
Rcan3	53902	1.18328	0.0295864
Asph	65973	1.1824	0.00204157
Ttc21b	73668	1.18228	0.0412773
Gm8940	668038	1.18215	0.0443723
Gm7748	665682	1.1819	0.00233455
Poc1a	70235	1.18171	0.0036613
Chek2	50883	1.18149	0.0283036
2810039B14Rik	72665	1.18099	0.032915
Gm7515	665144	1.18084	0.0175846
LOC100044040	100044040	1.18023	0.0426793
Chchd8	68185	1.18007	0.0207014
Gorab	98376	1.17979	0.0183631
Cald1	109624	1.17976	0.00875217
Adh5	11532	1.17953	0.0348596
Nup205	70699	1.17883	0.0140789
Dnajb2	56812	1.17878	0.0331152
Uchl3	50933	1.17769	0.00470512
Zfp354c	30944	1.1773	0.0483235
Mrpl52	68836	1.17707	0.0282503
Nudt7	67528	1.17688	0.0497814
Dnajc24	99349	1.1766	0.0284544
Znrf1	170737	1.17641	0.0129822
2610029I01Rik	77032	1.17639	0.0296025
Parp2	11546	1.17638	0.0273277
Akt2	11652	1.17632	0.00101653
Slc35a3	229782	1.17609	0.0304237
Rdbp	27632	1.17607	0.0251638
LOC100047112	100047112	1.176	0.02576
Bag3	29810	1.17592	0.0347732
Gng12	14701	1.17587	0.0428583
Chst15	77590	1.17544	0.0236869
Pgpep1	66522	1.17514	0.0266768
Gm6594	625514	1.17505	0.0412929
4833415N18Rik	73761	1.17467	0.00908769
Tmem141	51875	1.17446	0.00185969
Fuca2	66848	1.17445	0.0470981
1110001A16Rik	68554	1.17344	0.00241312
Ipo11	76582	1.17327	0.0228714
Hnrnpa3	229279	1.17313	0.0122387
Ifnar1	15975	1.17293	0.00771794
Trnau1ap	71787	1.17285	0.0138331
Elp4	77766	1.17265	0.021448
Brwd1	93871	1.17249	0.0319841
Anapc1	17222	1.17197	0.0371953
Gm15504	100042374	1.17121	0.0492633
Hmgn2	15331	1.1712	0.0231903
Telo2	71718	1.17079	0.0478578
Dync1li2	234663	1.16936	0.00879332
1810046J19Rik	103742	1.16877	0.0325689
Gm11805	621858	1.16862	0.00228056
Timm10	30059	1.16806	0.0119002
Lgmn	19141	1.16787	0.00989669
Sik3	70661	1.16786	0.0245896
Nrf1	18181	1.16771	0.0215974
Calm3	12315	1.16736	0.0433212
Sco2	100126824	1.1672	0.0494486
Gm5865	545747	1.16702	0.0222702
Tipin	66131	1.16622	0.0410646
Gnpat	14712	1.16596	0.0181916
LOC637657	637657	1.16591	0.028248
Has2as	594843	1.16581	0.0405916
Tpmt	22017	1.16516	0.010471
Pdlim1	54132	1.16469	0.0146407
Ikbkg	16151	1.16433	0.0181812
Snx14	244962	1.16431	0.0146731
Gm7758	665722	1.16393	0.0301897
Cep78	208518	1.16364	0.0468377
Rbks	71336	1.16353	0.0486256
Tmem126a	66271	1.16343	0.0434779
Arl6ip6	65103	1.16313	4.18595e-05
Syngr4	58867	1.1621	0.0318159
Pdxk	216134	1.16207	0.0261957
Hnrnpf	98758	1.16179	0.00396458
Ddx5	13207	1.16155	0.0226487
Tmem107	66910	1.16127	0.0277962
Ivns1abp	117198	1.16102	0.0439395
Xpnpep1	170750	1.16001	0.0209872
Fxc1	14356	1.15951	0.0362968
Ankrd13b	268445	1.15932	0.0111554
BC056474	414077	1.1588	0.0461876
Cnpy4	66455	1.15871	0.0407415
Ilf2	67781	1.15821	0.0447251
Ccdc32	269336	1.15819	9.26628e-05
Banf1	23825	1.15806	0.0230599
0610010K14Rik	104457	1.15736	0.0303091
Pvt1	19296	1.15732	0.00378278
Nudt7	67528	1.15711	0.0313533
Alkbh3	69113	1.15706	0.000209849
Isoc2b	67441	1.15688	0.0158034
Calm1	12313	1.15613	0.0122798
Ctps	51797	1.15606	0.036498
Spata5l1	214616	1.1556	0.0125326
Nde1	67203	1.15533	0.0124936
Zscan18	232875	1.15485	0.000174867
Prdx5	54683	1.15457	0.0309808
Psmd12	66997	1.15451	0.037695
Ttc30a2	620631	1.15406	0.0103916
Zfp583	213011	1.154	0.0343868
Ngly1	59007	1.15397	0.00417963
Mrps23	64656	1.15366	0.033138
Elac2	68626	1.15346	0.0294728
Ywhaz	22631	1.15318	0.0263391
Rheb	19744	1.153	0.0298528
Elmod3	232089	1.15296	0.00970495
Nsa2	59050	1.1529	0.0144463
Mrps14	64659	1.15285	0.00115201
Tymp	72962	1.15262	0.0289486
Nt5c2	76952	1.1523	0.0430989
Eif1ad	69860	1.15204	0.0251583
Prmt1	15469	1.15162	0.00972904
Blvra	109778	1.15141	0.0285654
Nat14	269854	1.15135	0.00861481
Mrps25	64658	1.15134	0.0273146
Magmas	66449	1.15133	0.0192804
Dhrs13	70451	1.15132	0.0482082
Eif1ax	66235	1.15071	0.0111221
LOC677628	677628	1.15058	0.0476179
Tubgcp3	259279	1.14963	0.0157389
Spin1	20729	1.14913	0.0308127
Zbtb8os	67106	1.14869	0.0113047
Nup107	103468	1.14854	0.032904
2810004N23Rik	66523	1.14823	0.0376857
Krtap22-2	68740	1.14778	0.0025156
Gm11222	433716	1.14675	0.0176526
Epdr1	105298	1.14656	0.0349817
Pcdhb6	93877	1.14613	0.0151026
Plekha8	231999	1.146	0.00971133
Ogg1	18294	1.14592	0.021299
5330439K02Rik	78282	1.14584	0.0326076
Tubgcp4	51885	1.14573	0.00198093
Golt1b	66964	1.14571	0.0365813
Mad2l2	71890	1.1457	0.0487216
Urm1	68205	1.1456	0.0274514
Zbtb8os	67106	1.14511	0.0191807
5830473C10Rik	622307	1.14431	0.0263376
Rad23b	19359	1.14376	0.028895
Ndufa5	68202	1.14364	0.0125139
Anxa6	11749	1.14333	0.0119078
Gspt1	14852	1.14332	0.000746142
Gm14316	641368	1.14218	0.0268076
Surf4	20932	1.14207	0.0350901
Bola3	78653	1.14154	0.000441273
Ranbp3	71810	1.1405	0.0100279
Chchd5	66170	1.14036	0.00951605
2810432L12Rik	67063	1.14027	0.0453818
Psmd10	53380	1.14009	0.0382788
Gpr107	277463	1.13985	0.00190456
Rabepk	227746	1.13959	0.0295069
Ppp2ca	19052	1.13808	0.0481212
Mak16	67920	1.13781	0.0229959
Smap1	98366	1.13775	0.0480999
Agpat5	52123	1.13755	0.0475861
Anapc7	56317	1.13744	0.0426089
Ccni	12453	1.13725	0.0258281
Txnl4a	27366	1.13708	0.0338911
Txnl4a	27366	1.13698	0.00104448
Ncbp2	68092	1.13696	0.0354843
Romo1	67067	1.13658	0.0198171
Ube2k	53323	1.13639	0.0209874
Tmpo	21917	1.13602	0.00713533
Pqlc2	212555	1.13577	0.0473827
Lhx9	16876	1.13546	0.0204091
Slc25a34	384071	1.13474	0.046325
Rasl11b	68939	1.13473	0.0111279
Qrich1	69232	1.13466	0.00294478
Cdk5rap2	214444	1.13454	0.00546919
Tomm5	68512	1.13452	0.0483796
Dctn3	53598	1.13423	0.0475774
Aga	11593	1.13411	0.0494161
Taf12	66464	1.13338	0.00145645
Hprt	15452	1.13281	0.012813
Xpot	73192	1.13233	0.0363848
St7	64213	1.13209	0.0109572
Txnrd2	26462	1.13179	0.0373285
Snapc5	330959	1.13169	0.00592567
Polr2l	66491	1.13127	0.0428191
Gm9481	670250	1.13043	0.0357459
Gm6126	620071	1.13037	0.0490494
Rnf44	105239	1.12948	0.0403186
Pcmt1	18537	1.12846	0.0372882
Wdr72	546144	1.12826	0.0048204
LOC636781	636781	1.12742	0.0350431
Fam18b	67510	1.12701	0.0307742
Ttc30a1	78802	1.12701	0.0371387
Bcl2l13	94044	1.12696	0.0254492
Zfp580	68992	1.12673	0.010938
Prosc	114863	1.12661	0.0169123
Acot13	66834	1.12651	0.00304004
Snrpg	68011	1.12614	0.0444792
Pnkd	56695	1.12609	0.022028
Dcun1d5	76863	1.12586	0.038817
Gm11443	668751	1.12533	0.0251439
Kdm2a	225876	1.12514	0.0447857
Tspan3	56434	1.12508	0.023074
Brwd3	382236	1.12434	0.0145721
Tm2d1	94043	1.12431	0.033944
Ndnl2	66647	1.12369	0.039985
1110065P20Rik	68920	1.12362	0.0402382
Mrpl30	107734	1.12342	0.0287678
Fbxo28	67948	1.12339	0.0388933
Ptgr2	77219	1.12287	0.0381561
Emg1	14791	1.12228	0.0433449
Gm13015	625405	1.12177	0.0329123
Gtf3c6	67371	1.12146	0.0106296
Gm6195	620986	1.12132	0.0198937
Itgb1	16412	1.12129	0.0249613
Higd1a	56295	1.12103	0.0109961
Tpcn1	252972	1.12083	0.00768426
Fam86	70511	1.1208	0.0257856
LOC100047309	100047309	1.12058	0.0491524
LOC100233175	100233175	1.12036	0.0463846
Ndufaf2	75597	1.12019	0.00473972
Mrpl41	107733	1.12007	0.0164812
Zfp167	382118	1.11906	0.0315102
Exosc10	50912	1.11867	0.0315922
Mrps36	66128	1.1186	0.0319364
Pus1	56361	1.11843	0.0344103
Nolc1	70769	1.11828	0.00251945
C030046E11Rik	226089	1.11818	0.0359577
Zfp428	232969	1.11797	0.0471219
Ptpn2	19255	1.11747	0.0268615
Pdhb	68263	1.11683	0.0273415
Clic4	29876	1.11681	0.0073034
Nutf2	68051	1.11671	0.00191421
Mrps18c	68735	1.11599	0.0335995
Cdc34	216150	1.11525	0.0416783
Gm4947	240156	1.115	0.00763534
Mapksp1	56692	1.11489	0.0249498
Rai12	54351	1.11483	0.0450591
Zmat2	66492	1.11384	0.0292518
Gm12337	100043447	1.11338	0.0133704
Fam40a	229707	1.11319	0.045307
Pgam5	72542	1.11301	0.0345301
Psma6	26443	1.11241	0.0446786
Th1l	57314	1.11233	0.00861701
Tnfrsf14	230979	1.11195	0.021713
LOC100046485	100046485	1.11194	0.0310992
Usp4	22258	1.11157	0.0123778
Gm6517	624662	1.11149	0.00876947
Gm4483	100043503	1.11101	0.0402183
Tm9sf3	107358	1.11051	0.0451428
Ccdc115	69668	1.11044	0.0213404
Anapc11	66156	1.10908	0.0265001
Snx8	231834	1.10898	0.0137369
Gsr	14782	1.10889	0.0142553
Nudt2	66401	1.10877	0.00444186
Zcchc4	78796	1.10869	0.0444608
Ndufs5	595136	1.10848	0.0456245
Atp5l	27425	1.10814	0.0192395
Sipa1l2	244668	1.10789	0.0444826
Gm11964	665181	1.10779	0.0329573
Trim34	94094	1.10677	0.0498383
Uqcr10	66152	1.10645	0.0108046
Cpsf2	51786	1.10603	0.0110654
Wdr61	66317	1.1059	0.0425358
Gm4479	100043499	1.10527	0.0121451
Psma5	26442	1.10495	0.035415
Ppp1r2	66849	1.10468	0.0303767
Bcas2	68183	1.10379	0.041421
Mrps23	64656	1.10322	0.0429327
Rab3ip	216363	1.10278	0.000581384
Blvra	109778	1.1026	0.0498723
Zfp830	66983	1.1023	0.0136067
Bola3	78653	1.10209	0.0139678
Ankrd50	99696	1.102	0.0382224
Fam54b	76824	1.10137	0.0358961
Wrap53	216853	1.10111	0.0481015
Gm6434	623475	1.10077	0.0172884
Gm10784	100040099	1.10007	0.043467
Tspan31	67125	1.09942	0.0312805
Jag2	16450	1.0989	0.022256
Tnpo1	238799	1.09848	0.0267676
Depdc5	277854	1.09844	0.0375747
Prpf3	70767	1.09843	0.00892232
Atg5	11793	1.09814	0.0105863
Prep	19072	1.09809	0.0142043
Tubgcp4	51885	1.09807	0.0456227
Vps25	28084	1.09734	0.0320881
Afap1l1	106877	1.09647	0.0469717
Rplp0	11837	1.09522	0.0156186
Gm6570	625281	1.09481	0.0470749
Uqcrb	67530	1.09454	0.0208392
Pacs1	107975	1.09404	0.0256624
Txnrd1	50493	1.09393	0.0314573
Synj2bp	24071	1.09384	0.0314589
Pbx3	18516	1.0934	0.0491929
Ap2a1	11771	1.09272	0.02113
A130010J15Rik	319266	1.09229	0.0302595
9430038I01Rik	77252	1.09221	0.0489863
Tomm22	223696	1.09064	0.0413059
Magmas	66449	1.09029	0.0183369
Hnrnpab	15384	1.09027	0.020425
Gm7689	665562	1.09013	0.0483444
Vta1	66201	1.08976	0.0187441
Elp2	58523	1.08919	0.00967024
Kdm3b	277250	1.08907	0.0214601
LOC677322	677322	1.08859	0.0305486
Secisbp2	75420	1.08849	0.0318903
Fip1l1	66899	1.08844	0.0148228
Tesk1	21754	1.08784	0.0291872
LOC100044752	100044752	1.08779	0.0324636
Xrcc1	22594	1.08748	0.0427766
Arl1	104303	1.08736	0.0204191
Gtf2e2	68153	1.08709	0.0189961
Aen	68048	1.08698	0.011349
Gm6440	623568	1.08698	0.0431608
2310008H09Rik	66356	1.08634	0.037288
Dus1l	68730	1.08591	0.0156227
LOC674345	674345	1.08584	0.0489663
Ttc27	74196	1.08566	0.0234361
Ppp2r3d	19054	1.08549	0.0142607
Mrpl43	94067	1.08505	0.00303791
Dut	110074	1.08459	0.0464596
Pdcd6ip	18571	1.08436	0.00313854
Fam108c	70178	1.08374	0.000441444
Memo1	76890	1.08361	0.0470707
Jak1	16451	1.08355	0.0330674
Dpcd	226162	1.08317	0.0159218
LOC100045432	100045432	1.08255	0.00527557
Mrpl51	66493	1.08242	0.0167146
Naprt1	223646	1.08242	0.0314567
Galnt2	108148	1.08177	0.0236968
Alas1	11655	1.08161	0.0242171
Gm5891	545929	1.08099	0.0380561
Cby1	73739	1.08073	0.0108664
1700026D11Rik	70371	1.08023	0.0423202
Zfp868	234362	1.07977	0.0350891
4930560O18Rik	75838	1.07947	0.027509
Gm7849	665927	1.07843	0.00860322
Dmwd	13401	1.07842	0.0399152
Fam54b	76824	1.07757	0.0265226
Hnrpll	72692	1.07716	0.0383361
Gars	353172	1.07701	0.00458125
Tceb2	67673	1.07699	0.0316616
Prmt7	214572	1.07635	0.0211564
Arfrp1	76688	1.07628	0.00813736
Ercc8	71991	1.07622	0.0263212
Gtf2f2	68705	1.07578	0.0392367
Myt1l	17933	1.07487	0.0219504
Romo1	67067	1.07391	0.0462782
Tmco1	68944	1.0737	0.0386631
Mrpl55	67212	1.07327	0.0397419
BC004004	80748	1.07313	0.0492443
Coasy	71743	1.07295	0.041032
Tagap	72536	1.07252	0.0375789
Dap3	65111	1.07151	0.00514284
Ccdc56	52469	1.07102	0.0141381
Dnajc19	67713	1.07069	0.0433028
Atp6v0a2	21871	1.06683	0.0385326
Gm5316	384482	1.06526	0.0486757
Psma7	26444	1.06513	0.042987
Mettl10	72096	1.06393	0.00850189
Mink1	50932	1.06305	0.0487914
Uqcr10	66152	1.06277	0.049834
Gng5	14707	1.06274	0.0220932
Wbp1	22377	1.06271	0.0206419
Gm7955	666157	1.06037	0.0283666
Tmem9b	56786	1.06017	0.014439
D430050G20	328287	1.05974	0.0485958
Gm6428	623414	1.05872	0.0193716
Magoh	17149	1.05714	0.0148003
E130311K13Rik	329659	1.05658	0.0458301
4933434E20Rik	99650	1.05619	0.00658611
LOC100046639	100046639	1.05542	0.0149958
Rpl23a	268449	1.05088	0.0238709
Enoph1	67870	1.04765	0.011947
Klc2	16594	1.04736	0.0191459
Pak2	224105	1.04446	0.0360253
Gm7535	665187	1.04216	0.0274839
A930037H05Rik	78439	1.03878	0.0454128
Fcf1	73736	1.03082	0.0358267
H47	109815	1.02894	0.0489806
BC005537	79555	-1.02758	0.00846302
Map2k5	23938	-1.02884	0.0247863
Gm6552	625074	-1.03615	0.00831838
Cox5a	12858	-1.0428	0.0222386
Fabp3	14077	-1.04291	0.037832
Tpt1	22070	-1.04595	0.00762418
Ufd1l	22230	-1.04847	0.0304762
Uhrf1bp1	224648	-1.04979	0.0367658
Tpt1	22070	-1.05277	0.0227587
Ndufa12	66414	-1.0555	0.0354378
LOC100044990	100044990	-1.05681	0.00480478
Dcaf13	223499	-1.06367	0.030183
Ube2l3	22195	-1.06491	0.0199166
Rbm15	229700	-1.06681	0.0400013
Mb	17189	-1.07156	0.0292366
Pbld	68371	-1.07189	0.0177473
Eif3b	27979	-1.07276	0.0388369
Eif1	20918	-1.07287	0.0291929
Zcchc17	619605	-1.07312	0.0328491
Zfp524	66056	-1.0737	0.00457958
Chchd10	103172	-1.07376	0.0154401
Qars	97541	-1.07478	0.00122181
Npr2	230103	-1.07488	0.0267692
Stk11	20869	-1.07684	0.00784159
Msl1	74026	-1.07752	0.0361987
Btd	26363	-1.07864	0.00726289
Gm6304	622268	-1.07895	0.00425883
4933425O20Rik	66766	-1.07995	0.0360117
Tekt4	71840	-1.08204	0.040862
Vps18	228545	-1.08235	0.0297231
Rbm10	236732	-1.08249	0.0325376
Pcyox1	66881	-1.08434	0.031195
Phf10	72057	-1.08449	0.0327704
Trit1	66966	-1.08514	0.0249387
Fth1	14319	-1.08534	0.0288295
Tjp2	21873	-1.08543	0.0115164
Zfp637	232337	-1.0857	0.045834
Hecw1	94253	-1.08747	0.023104
Zbtb24	268294	-1.08999	0.037225
Phf1	21652	-1.0912	0.0369559
Aph1a	226548	-1.09187	0.0407623
COX3	17710	-1.09241	0.0241649
Gm2595	100040093	-1.09242	0.0349046
Gm885	380732	-1.09244	0.0325628
Gm2212	100039404	-1.09247	0.0165187
Irf7	54123	-1.0925	0.0209146
Slc1a4	55963	-1.09303	0.0331844
Gtpbp2	56055	-1.09371	0.0105235
A730011L01Rik	338371	-1.09399	0.0101968
Glrx5	73046	-1.09479	0.00283802
Ccbl1	70266	-1.09519	0.0425894
Tex10	269536	-1.09609	0.0398693
Dennd4b	229541	-1.09659	0.0490615
Senp3	80886	-1.0982	0.0163404
LOC675858	675858	-1.09991	0.0174943
6330406I15Rik	70717	-1.10096	0.0268292
Cnnm3	94218	-1.10122	0.00547619
LOC100048237	100048237	-1.10163	0.0283183
Gm2451	100039840	-1.10197	0.0164799
Prkx	19108	-1.10238	0.0483603
Tbcd	108903	-1.10265	0.0316288
Myst1	67773	-1.10286	0.0435988
4933427G23Rik	330053	-1.1031	0.0348069
Nod1	107607	-1.10346	0.0485688
Ccdc137	67291	-1.10559	0.037785
Tmub1	64295	-1.10699	0.00987323
Mnat1	17420	-1.10701	0.0250592
Cyhr1	54151	-1.10758	0.0286058
Fbxo31	76454	-1.10761	0.0351268
Naca	17938	-1.10772	0.0480875
Synj2bp	24071	-1.10818	0.0303387
Akr1b8	14187	-1.10843	0.0431752
Luc7l2	192196	-1.10878	0.03829
Gle1	74412	-1.10946	0.0138058
LOC100045228	100045228	-1.10947	0.049217
Mll5	69188	-1.10956	0.0475407
Stard3nl	76205	-1.10999	0.0103707
Myh8	17885	-1.11067	0.00647346
A330049M08Rik	230822	-1.11076	0.0306392
2310039H08Rik	67101	-1.11078	0.00306577
2610036D13Rik	75425	-1.11124	0.0256523
Pomgnt1	68273	-1.11131	0.0196103
Gm6283	622075	-1.11276	0.0239397
Ctdsp2	52468	-1.11428	0.0476781
Acot7	70025	-1.11457	0.0209792
Cdc42se2	72729	-1.11611	0.0391927
Scn1b	20266	-1.1162	0.0239412
Nfyb	18045	-1.11727	0.0419154
LOC100048358	100048358	-1.11796	0.000445987
LOC100044990	100044990	-1.11847	0.00265259
Chd8	67772	-1.11977	0.0148779
Defb33	654453	-1.12005	0.0425493
Lynx1	23936	-1.12112	0.0490213
Zfp467	68910	-1.12227	0.0487071
C330019G07Rik	215476	-1.1225	0.0415604
Trp63	22061	-1.12346	0.029045
ND4	17719	-1.12459	0.0101608
Idh3g	15929	-1.12469	0.0410274
Pcbp2	18521	-1.12618	0.0258
Ubb	22187	-1.12684	0.0209223
Atxn7	246103	-1.12711	0.0142048
Zfp36l1	12192	-1.12717	0.0334822
Sptlc1	268656	-1.12719	0.00353408
Mfsd3	69572	-1.12734	0.00901517
Ensa	56205	-1.12749	0.0456333
Atxn7l3b	382423	-1.12787	0.00864678
Ndst2	17423	-1.12838	0.0440858
Acta1	11459	-1.12925	0.00980094
Parp1	11545	-1.12941	0.0361173
Zcchc9	69085	-1.12956	0.0480515
COX1	17708	-1.13008	0.0112322
Kdm4b	193796	-1.13178	0.00186549
Tmem55a	72519	-1.13203	0.0472114
CYTB	17711	-1.13398	0.00598885
Cpsf6	432508	-1.13508	0.00454814
Steap3	68428	-1.13544	0.0437011
Ctdsp2	52468	-1.13567	0.0407694
Pfkm	18642	-1.13648	0.0420588
Znfx1	98999	-1.13673	0.0181778
Gm12070	654472	-1.13703	0.0169326
Zfp532	328977	-1.13707	0.00581375
Myl1	17901	-1.13714	0.0106226
Nadk	192185	-1.13717	0.0332863
Samhd1	56045	-1.13733	0.0305874
Ythdf2	213541	-1.13734	0.00077913
Gm9257	668588	-1.13801	7.82078e-05
Ncoa1	17977	-1.13855	0.0148494
Cpe	12876	-1.13896	0.0237716
Ldha	16828	-1.13924	0.00287469
Zfp282	101095	-1.13948	0.012444
Gm3635	100042040	-1.13958	0.00406787
Gm8900	667966	-1.13976	0.0295462
Cdon	57810	-1.13984	0.0253632
1110012L19Rik	68618	-1.14022	0.0324662
Sav1	64010	-1.14042	0.0405128
Gm7591	665333	-1.14054	0.0355256
Gapdh	14433	-1.14064	0.0461972
Gm885	380732	-1.14087	0.00142758
LOC386400	386400	-1.14092	0.0125632
Gapdh	14433	-1.14125	0.000914434
Nat15	74763	-1.14133	0.0254797
Gm8874	667907	-1.14151	0.00874525
Gm8912	667986	-1.14191	0.0375084
A130082J08Rik	320015	-1.14221	0.00627862
Tle1	21885	-1.14232	0.0194436
Rybp	56353	-1.1425	0.0273786
B930096F20Rik	319332	-1.14271	0.00705893
Pip5k1a	18720	-1.14282	0.0347734
Tnnt3	21957	-1.14293	0.0312491
Abcc5	27416	-1.14309	0.0334546
Spns1	73658	-1.1437	0.0437436
AI428936	233066	-1.14396	0.0147548
Tmem109	68539	-1.14418	0.0119495
Ip6k3	271424	-1.1442	0.0373186
Tgm2	21817	-1.14435	0.0415017
Gm5085	328277	-1.14584	0.005602
Ndel1	83431	-1.14671	0.0209238
Tmprss3	140765	-1.14797	0.030337
Btbd16	330660	-1.14915	0.0244487
Gm11814	666840	-1.14935	0.0018363
Zfp93	22755	-1.15074	0.0211832
Mdfic	16543	-1.15091	0.0471433
Dennd5b	320560	-1.15107	0.0304945
1110034G24Rik	73747	-1.15154	0.00599421
Gm4751	208055	-1.15298	0.000439426
Zfp408	381410	-1.15299	0.00185619
Mfsd2b	432628	-1.15354	0.0275047
Fam126a	84652	-1.15457	0.0230983
Deaf1	54006	-1.15513	0.0460557
LOC100046838	100046838	-1.15607	0.0480397
Gm12912	636847	-1.15844	0.0388303
Sh2b3	16923	-1.15846	0.0112573
Rpp21	67676	-1.15847	0.00386127
Aoc2	237940	-1.15882	0.0113172
Gm4659	100043803	-1.1597	0.0126862
Ttc38	239570	-1.16069	0.0143783
Rad51c	114714	-1.1608	0.00604707
Chd4	107932	-1.16126	0.000614394
Prkag2	108099	-1.16157	0.00259597
Crtc2	74343	-1.16172	0.0237016
Pfkfb4	270198	-1.16213	0.0189544
Mtmr3	74302	-1.16226	0.0135084
Vdac1	22333	-1.16346	0.0207727
Klhl8	246293	-1.16364	0.0287463
Slc9a3r2	65962	-1.16386	0.0324526
Pde4c	110385	-1.16392	0.0212017
Arhgap17	70497	-1.16445	0.0150392
Akr7a5	110198	-1.16468	0.00215556
Fxyd1	56188	-1.16511	0.0360832
Zfp771	244216	-1.16578	0.0282274
Gm7936	666114	-1.16611	0.0126321
Vav2	22325	-1.16642	0.00421625
Nuak2	74137	-1.16662	0.043747
Polk	27015	-1.16666	0.0461476
Commd9	76501	-1.16679	0.0266862
Ehd1	13660	-1.16686	0.0335653
Kctd15	233107	-1.16824	0.0267694
2610029K11Rik	69250	-1.16833	0.0270044
Ccng2	12452	-1.16861	0.0397354
Exosc2	227715	-1.16919	0.000199019
Slc3a2	17254	-1.16931	0.030928
Bloc1s1	14533	-1.16949	0.00154743
Rprd1b	70470	-1.16951	0.00907842
Vdac3	22335	-1.16962	0.0267871
Prrg2	65116	-1.17023	0.000572381
Prpf6	68879	-1.17038	0.0388013
Plekha2	83436	-1.17041	0.0131553
Reps1	19707	-1.17057	0.0408134
Slc22a5	20520	-1.17073	0.00938787
Tmem110	69179	-1.17092	0.0067592
4930581F22Rik	78934	-1.17129	0.00905832
Rtn2	20167	-1.1714	0.0463734
Slco1a4	28250	-1.17146	0.0483741
Slco2b1	101488	-1.17161	0.0223076
Gm13050	433776	-1.17207	0.00163644
Nrxn2	18190	-1.17386	0.0204704
Caly	68566	-1.17388	0.0292565
Thap3	69876	-1.17392	0.0320953
Sobp	109205	-1.17407	0.0425806
Rab9	56382	-1.17417	0.0486881
Egln2	112406	-1.1742	0.0211791
Phlpp1	98432	-1.17545	0.00770368
Mapk12	29857	-1.17689	0.0204309
Tnfrsf19	29820	-1.17842	0.0280994
Ctdsp1	227292	-1.1791	0.012013
Ap3m2	64933	-1.17923	0.0461057
Rasgrf2	19418	-1.17958	0.030609
Ndst1	15531	-1.18123	0.00590971
9130214F15Rik	77123	-1.18158	0.0263981
Mosc2	67247	-1.1821	0.013466
Rbx1	56438	-1.18315	0.0399419
1700009P17Rik	75472	-1.18332	0.0448637
Gm3823	100042396	-1.18355	0.00560317
Gm6823	628002	-1.18391	0.0217115
2810403A07Rik	74200	-1.18418	0.0308484
Chodl	246048	-1.1843	0.040169
Cmpk2	22169	-1.18529	0.0482617
1810031K17Rik	69171	-1.18658	0.00746614
Gm5081	328099	-1.18735	0.0378315
LOC674761	674761	-1.1877	0.00657203
Tapbp	21356	-1.18827	0.0278751
Gm11400	623257	-1.1886	0.00832762
1700056E22Rik	73363	-1.18869	0.00912042
2310003H01Rik	71885	-1.19015	0.0276498
9430023L20Rik	68118	-1.1903	0.0460714
Hlx	15284	-1.19125	0.0467153
Klhdc3	71765	-1.1914	0.0123125
Gm4050	100042825	-1.19221	0.00415816
Pgm2	72157	-1.1939	0.0165261
Dnaja1	15502	-1.1942	0.026266
Dalrd3	67789	-1.1942	0.000954879
Gm9282	668645	-1.19442	0.0143701
Gm7728	665645	-1.19458	0.0474669
F9	14071	-1.19474	0.0281668
Trpt1	107328	-1.19626	0.0251536
Ccdc65	105833	-1.19647	0.0293007
Echdc3	67856	-1.19865	0.0448552
Rasl12	70784	-1.19884	0.0256021
Stk38	106504	-1.19926	0.0453403
C1qtnf1	56745	-1.19934	0.0476422
Gm13937	668797	-1.20093	0.044478
Chadl	214685	-1.20257	0.0269492
Gm14492	677289	-1.20292	0.018963
LOC100048251	100048251	-1.20328	0.0101332
1700019G17Rik	75541	-1.20331	0.0430112
Trim8	93679	-1.20446	0.000355076
Bcl9l	80288	-1.20661	0.0265877
1110008L16Rik	66132	-1.20671	0.0335571
Itm2b	16432	-1.20711	0.0436293
Dll4	54485	-1.20834	0.0153483
LOC677636	677636	-1.20863	0.0264573
Gm3819	100042390	-1.20892	0.027066
Myh7	140781	-1.2113	0.00923316
1200014J11Rik	66874	-1.21245	0.00853463
Tgfbr2	21813	-1.2129	0.0362493
Anapc5	59008	-1.21292	0.00200201
D19Wsu162e	226178	-1.21316	0.0279385
Gm8441	667066	-1.2134	0.00917584
Tm7sf2	73166	-1.21374	0.0110037
LOC100047154	100047154	-1.21411	0.0336849
Muc20	224116	-1.21466	0.0205348
2010106G01Rik	66552	-1.21553	0.0435385
Maf1	68877	-1.21611	0.00267281
Tpm1	22003	-1.21738	0.0383411
Ttc16	338348	-1.2177	0.0256838
Cog5	238123	-1.21814	0.0110826
Tmem50b	77975	-1.21879	0.0441694
Neurl2	415115	-1.21897	0.0113445
Trex1	22040	-1.22011	0.019759
AL117821	404580	-1.22102	0.0458834
Acvr1	11477	-1.22108	0.0137581
Gm2037	100039079	-1.22133	0.0138653
Gmpr	66355	-1.22136	0.0307489
Igtp	16145	-1.22168	0.0485257
Myl12b	67938	-1.22208	0.0433174
4930415C11Rik	73880	-1.22216	0.0319924
Gm3165	100041152	-1.22268	0.026662
2310040G24Rik	381792	-1.22275	0.0186715
2310047D07Rik	69657	-1.22358	0.00534881
1700016K19Rik	74230	-1.22397	0.0248051
C030034I22Rik	77533	-1.22473	0.0204204
D16Ertd472e	67102	-1.22488	0.0167271
LOC677644	677644	-1.22598	0.0492435
Gm7084	632287	-1.22643	0.0262244
Gm8944	668043	-1.2271	0.0227485
Rhbdl3	246104	-1.22718	0.00833177
Gm13315	625342	-1.22824	0.0493804
Rbpms	19663	-1.22936	0.0203327
Casc1	320662	-1.23001	0.0479745
Sult2b1	54200	-1.23005	0.0437145
Gm12250	631323	-1.2302	0.0384873
Cgrrf1	68755	-1.2314	0.0468417
Med20	56771	-1.23165	0.0168904
Gm5431	432555	-1.23169	0.0415824
Gm7574	665295	-1.23356	0.0213916
Sepw1	20364	-1.23403	0.0342457
Nlrx1	270151	-1.23434	0.0212506
Snhg7	72091	-1.23562	0.0186
Col23a1	237759	-1.23658	0.0200402
Gbp2	14469	-1.23658	0.0145553
Agmat	75986	-1.2371	0.036787
Rhobtb2	246710	-1.23722	0.0330432
Hist1h2be	319179	-1.23729	0.0056612
Ctla2b	13025	-1.23734	0.0310898
Mtap7	17761	-1.23745	0.0447379
Celf3	78784	-1.23784	0.0253935
LOC100047302	100047302	-1.23866	0.0411174
LOC100045130	100045130	-1.23971	0.00482139
Fam49a	76820	-1.24019	0.0166412
Nbeal2	235627	-1.24085	0.0383465
C630001G18Rik	320076	-1.24239	0.0214837
Apol10b	328561	-1.24308	0.0132265
Zfp286	192651	-1.24354	0.00172318
Gm5987	546882	-1.2443	0.0232484
Pgrmc1	53328	-1.24666	0.0228493
Pygm	19309	-1.24716	0.0333866
Ehd1	13660	-1.24756	0.0213837
Kctd6	71393	-1.24831	0.0398235
Hist1h4k	319160	-1.24878	0.0231169
LOC242317	242317	-1.24884	0.0367886
Pdgfa	18590	-1.2509	0.038758
Edc3	353190	-1.25114	0.0205607
Cmbl	69574	-1.25174	0.0164594
Tgfbr2	21813	-1.25266	0.0204366
Mrgpre	244238	-1.25285	0.0183795
LOC100040377	100040377	-1.25419	0.012746
Stk38	106504	-1.255	0.025051
Mfsd6	98682	-1.25555	0.0288958
Gm9580	672857	-1.25591	0.0168894
H2-M11	224754	-1.25627	0.0378781
Wipf2	68524	-1.25726	0.0041935
Gpr137b	83924	-1.25897	0.0311743
Gm4980	245190	-1.25977	0.0206463
Setmar	74729	-1.25995	0.00811967
9230105E10Rik	319236	-1.26045	0.0243113
Gstm1	14862	-1.26099	0.00136255
Il6st	16195	-1.26178	0.0196243
Gm11458	629777	-1.26241	0.031119
Hist2h2aa1	15267	-1.2626	0.0106424
LOC638799	638799	-1.26347	0.0267537
Taf9	108143	-1.26405	0.0127601
9030617O03Rik	217830	-1.26409	0.0180166
Ccrl2	54199	-1.26454	0.00418315
Tpt1p	497210	-1.2657	0.0293752
Il15ra	16169	-1.26695	0.0237262
Trim12	76681	-1.26727	0.0426244
Arap2	212285	-1.26825	0.0460847
Gm7850	665928	-1.26829	0.0354143
Dnase1l1	69537	-1.26895	0.0275982
Arhgap39	223666	-1.26946	0.00486481
Olfr1249	257984	-1.27016	0.0475428
5830454E08Rik	76100	-1.27134	0.0294076
Akr1b10	67861	-1.27334	0.0340078
Ly6c1	17067	-1.27354	0.0401157
Txndc16	70561	-1.27441	0.0382848
Smyd2	226830	-1.27475	0.0107721
Pdgfa	18590	-1.27542	0.0101266
Map2k3	26397	-1.27552	0.0427186
Pilrb2	545812	-1.27644	4.78283e-05
Il16	16170	-1.27845	0.0284083
Olfr166	259071	-1.28057	0.0473411
Rnf123	84585	-1.28109	0.0298485
AI426330	101563	-1.2826	0.0115308
Pde9a	18585	-1.28286	0.0343153
Gm4924	237412	-1.2836	0.0348246
Nr1h3	22259	-1.28491	0.00279724
Rassf7	66985	-1.28788	0.011704
Dusp23	68440	-1.28868	0.00159473
Lpin2	64898	-1.28945	0.0265552
LOC100048853	100048853	-1.29084	0.0122122
Hist4h4	320332	-1.29177	0.0251385
BC051142	407788	-1.29213	0.00166855
Palm	18483	-1.29308	0.0292671
Gm4386	100043358	-1.29337	0.0129777
Pnpla7	241274	-1.29607	0.0402994
Stxbp4	20913	-1.29706	0.016328
Slc25a44	229517	-1.29728	0.0205112
Fam57b	68952	-1.29774	0.0268624
Dnajb1	81489	-1.29798	0.0100548
St8sia6	241230	-1.29805	0.0356841
Ccdc88c	68339	-1.29859	0.0230898
Foxp1	108655	-1.29982	0.0186894
Smad6	17130	-1.29989	0.0107333
Morc2b	240069	-1.30052	0.0400321
Myl3	17897	-1.30176	0.0231396
4732419C18Rik	100042484	-1.30275	0.0085055
LOC100044385	100044385	-1.30327	0.0392799
Ptk2b	19229	-1.30338	0.0135409
Nhej1	75570	-1.30557	0.0255491
1810064F22Rik	69862	-1.30629	0.0209232
Myod1	17927	-1.30644	0.0403512
Gm8372	666941	-1.30675	0.00994814
Gm98	225908	-1.30703	0.0299016
Syt15	319508	-1.30794	0.0170237
Sqrdl	59010	-1.30853	0.0111158
Myh7b	668940	-1.31052	0.0167014
Akr1b10	67861	-1.31128	0.0323068
LOC100045248	100045248	-1.31379	0.0122274
Clstn2	64085	-1.31382	0.0370016
Gm4589	100043687	-1.31451	0.0177082
2410133F24Rik	76794	-1.31471	0.0403389
Tmem100	67888	-1.31479	0.0476623
Mpnd	68047	-1.31498	0.00282977
Gm5296	384261	-1.31597	0.0201823
Ddah1	69219	-1.31763	0.037201
Htr7	15566	-1.31844	0.0347858
Gm5279	383901	-1.32067	0.00841074
Ppapdc3	227721	-1.32208	0.0410818
Hist1h2aa	319163	-1.32835	0.038798
Gm8665	667495	-1.32854	0.0173553
Rundc2a	385605	-1.32885	0.0198736
BC037704	269087	-1.32925	0.0245473
LOC676300	676300	-1.32926	0.0123461
Gm7271	639545	-1.32974	0.040466
Krt13	16663	-1.3335	0.00864688
Gm11515	100039437	-1.33352	0.0289622
LOC100048531	100048531	-1.33511	0.0436285
Fam170b	105511	-1.33562	0.0114181
Magix	54634	-1.33817	0.0103126
Popdc2	64082	-1.33852	0.0166186
Eepd1	67484	-1.33934	0.0108162
4921509A06Rik	70883	-1.33958	0.0430904
Mapkapk3	102626	-1.34276	0.0158974
Lcn12	77701	-1.34447	0.0217526
Clmn	94040	-1.34525	0.041944
Shc4	271849	-1.34569	0.00607457
Rnf19b	75234	-1.34591	0.0471522
Hfe2	69585	-1.34613	0.0110714
Olfr700	258593	-1.34832	0.0366215
Clu	12759	-1.34837	0.0158544
Socs1	12703	-1.3497	0.0487992
Gm8617	667413	-1.35218	0.0239319
P2rx6	18440	-1.35255	0.0110066
LOC100048512	100048512	-1.35287	0.000698446
Ctso	229445	-1.35528	0.0325666
Nr1h3	22259	-1.35579	0.00688701
Adrbk2	320129	-1.35747	0.0264927
Igfbp5	16011	-1.35802	0.0431486
Hist3h2a	319162	-1.3602	0.00383213
Arsb	11881	-1.36078	0.0275661
Otos	260301	-1.36097	0.0174479
Aim1	11630	-1.36187	0.00657961
Thnsl2	232078	-1.36303	0.0121366
2610002M06Rik	67028	-1.36418	0.039843
Zfp185	22673	-1.36475	0.0325466
Lrrc1	214345	-1.36601	0.0460658
Lin9	72568	-1.36655	0.00367266
Gm8000	666240	-1.36672	0.0194268
Cldn12	64945	-1.36703	0.0208497
Slc37a4	14385	-1.36711	0.0128732
Olfr76	258677	-1.36767	0.0294493
Art3	109979	-1.36903	0.0353664
Wdr70	545085	-1.37021	0.000739543
Plekhb1	27276	-1.37081	0.0344022
Casq1	12372	-1.37349	0.0382358
Enho	69638	-1.37429	0.00860187
Irs2	384783	-1.37718	0.03547
Lpcat1	210992	-1.3776	0.00198696
Sbf1	77980	-1.37864	0.029143
Phkg1	18682	-1.3796	0.0290091
Gm9893	100040312	-1.37973	0.0364558
6530402F18Rik	76220	-1.38013	0.0100339
Map2k6	26399	-1.38133	0.0287222
Id2	15902	-1.38215	0.000337419
LOC100044756	100044756	-1.38518	0.0326885
Tnni1	21952	-1.38578	0.00375626
Fgl1	234199	-1.38618	0.0386222
Pkd1l2	76645	-1.38647	0.0320976
Klf13	50794	-1.38687	0.015592
Synm	233335	-1.38714	0.020282
Krt19	16669	-1.38732	0.0472547
Plch2	269615	-1.38806	0.0413124
Fam78a	241303	-1.39003	0.0439676
Ptprf	19268	-1.39012	0.019236
Foxp1	108655	-1.39174	0.0248836
Gchfr	320415	-1.39286	0.00617971
Kcnh2	16511	-1.39303	0.0254876
Fam196a	627214	-1.39448	0.0423908
Hist1h3i	319153	-1.39666	0.0132563
Phkg1	18682	-1.398	0.00628796
Prkag3	241113	-1.39813	0.0306463
Krt42	68239	-1.39876	0.0322397
Shisa4	77552	-1.40208	0.00603269
Snhg10	69434	-1.40303	0.0277234
Pik3cd	18707	-1.40436	0.0338082
LOC100046442	100046442	-1.40529	0.00324115
LOC100045418	100045418	-1.40772	0.0497051
Zfp187	432731	-1.40982	0.00243066
9430024F10Rik	77271	-1.40996	0.0381027
Ramp1	51801	-1.415	0.0374259
Oplah	75475	-1.41607	0.00923428
Pik3cd	18707	-1.41677	0.0174792
Camk2a	12322	-1.41861	0.00375179
Hpgd	15446	-1.41955	0.0416446
Gprc5c	70355	-1.42008	0.0222014
Ccdc30	73332	-1.42035	0.0398743
Atp2a3	53313	-1.4206	0.0433212
Tnnc1	21924	-1.42193	0.0190914
Gprc5c	70355	-1.42238	0.0220688
Paqr7	71904	-1.4227	0.0176433
Lypd2	68311	-1.42383	0.000885363
2210408I21Rik	72371	-1.42756	0.0175093
Stk35	67333	-1.42798	0.0434901
Dock3	208869	-1.4286	0.045936
Gm2633	100040155	-1.42943	0.045804
Six2	20472	-1.43016	0.0145839
Ctsw	13041	-1.43365	0.0387277
Nt5e	23959	-1.43592	0.0193601
LOC631815	631815	-1.43616	0.0194952
Camk2g	12325	-1.4364	0.0322428
Hist2h2be	319190	-1.4368	0.0118405
Synm	233335	-1.43793	0.0249347
Gm8777	667712	-1.4391	0.0308218
Fetub	59083	-1.44038	0.0263967
Gm15703	677155	-1.44167	0.0275823
Cldn7	53624	-1.4442	0.00251965
2310068J16Rik	70281	-1.44489	0.00369741
Gm10244	621427	-1.44505	0.0101394
1700051A21Rik	73366	-1.44513	0.00976604
Klhl21	242785	-1.44531	0.0496672
Gm3185	100041181	-1.44881	0.00540048
Itga4	16401	-1.44933	0.0485062
Cabp2	29866	-1.451	0.0248975
2810474C18Rik	72785	-1.45187	0.0173443
Cpb2	56373	-1.45349	0.0242626
Kctd19	279499	-1.4539	0.0475392
Bend7	209645	-1.45396	0.0407709
Socs2	216233	-1.45453	0.0120022
Gm8639	667449	-1.45604	0.0282245
Cadps2	320405	-1.45953	0.0220891
2610318N02Rik	70458	-1.46004	0.0207183
Gm8060	666356	-1.46071	0.0132575
Ddr1	12305	-1.46226	0.0335667
Synm	233335	-1.46705	0.0122413
Barx2	12023	-1.46819	0.00296366
Ankrd42	73845	-1.4692	0.0376667
2810416G20Rik	100040353	-1.47138	0.0272697
Podnl1	244550	-1.47147	0.0487888
Tmie	20776	-1.47451	0.0303835
Enho	69638	-1.48079	0.0177223
Hist1h3g	97908	-1.48105	0.00458146
Rgs9bp	243923	-1.48111	0.0255949
Cxcl14	57266	-1.48217	0.037052
Gm10766	545459	-1.4863	0.0215259
Setd7	73251	-1.48824	0.0185418
Mlf1	17349	-1.48903	0.0151354
Atp8b4	241633	-1.49068	0.033008
F830016D02Rik	100038632	-1.49138	0.0457615
Cabp5	29865	-1.49327	0.0301766
AI663975	103819	-1.49366	0.0144971
Gm2708	100040315	-1.49526	0.00949556
Gm4949	240219	-1.49632	0.0272791
Olfr617	258838	-1.49687	0.0272054
Rsph1	22092	-1.49873	0.0126055
Rsad2	58185	-1.49876	0.0341075
Atg9b	213948	-1.50047	0.0368267
4930553P18Rik	75355	-1.50158	0.0221508
Ssx9	382206	-1.50398	0.0289862
Gm4850	226957	-1.50618	0.00182017
LOC676066	676066	-1.50698	0.0478873
Myoz1	59011	-1.50741	0.0445672
Cytl1	231162	-1.50786	0.0458132
Loxhd1	240411	-1.5096	0.0413597
St14	19143	-1.51096	0.0428092
Mum1	68114	-1.51157	0.0439288
U46068	228801	-1.51333	0.0229695
Ppp1r1a	58200	-1.51348	0.0336096
AI790442	106258	-1.51446	0.00550041
Krtap11-1	16693	-1.51458	0.0311291
Zfp467	68910	-1.51826	0.0149442
Cxcr4	12767	-1.52272	0.0120162
Amotl2	56332	-1.52334	0.0417911
Kifc5c-ps	94118	-1.52379	0.0406983
2210020M01Rik	66528	-1.52459	0.0110802
BC032203	210982	-1.52744	0.0277741
Synm	233335	-1.52991	0.0167061
Herpud1	64209	-1.53111	0.0457635
Arhgef16	230972	-1.53209	0.0419738
Klrb1f	232408	-1.53736	0.0427166
AI464131	329828	-1.53912	0.00721863
Gm11701	635097	-1.53969	0.0479545
2310003L22Rik	69487	-1.54424	0.0125263
2900052N01Rik	73040	-1.54644	0.00762992
Coro2a	107684	-1.54701	0.026809
Barx2	12023	-1.54739	0.0285565
Acrv1	11451	-1.54746	0.0478938
Gm7772	665754	-1.54898	0.0395597
Gatsl2	80909	-1.5497	0.00518299
Zfp646	233905	-1.54996	0.0460042
Ikzf4	22781	-1.55197	0.026394
2013-09-14	74222	-1.55225	0.00395888
Hist2h3c2-ps	97114	-1.55287	0.00743123
Itgb3	16416	-1.55357	0.00232622
9230104L09Rik	77705	-1.55673	0.0276499
DXBay18	574405	-1.55926	0.0124931
Gm2708	100040315	-1.5611	0.0169775
Gstt1	14871	-1.56127	0.0337646
Tbata	65971	-1.5626	0.0253657
Olfr1186	258523	-1.56428	0.00761295
LOC640757	640757	-1.56635	0.025205
Gm3064	100040960	-1.56717	0.00579391
Pitpnm3	327958	-1.56782	0.00292539
LOC100045095	100045095	-1.57078	0.0478624
Gm9468	669759	-1.58186	0.0461101
Aqp4	11829	-1.58717	0.0155872
AI327134	107157	-1.58895	0.0472178
Gprc5a	232431	-1.58911	0.0020103
AU021034	219170	-1.59561	0.00514854
Wdr19	213081	-1.59636	0.0364794
Bspry	192120	-1.59684	0.0417356
Fgf4	14175	-1.59742	0.038559
Anxa13	69787	-1.59786	0.0148503
Svop	68666	-1.59878	0.0386282
Ahnak	66395	-1.59896	0.0295595
Pglyrp3	242100	-1.60129	0.0436367
6430571L13Rik	235599	-1.60659	0.0129642
Adamts20	223838	-1.60973	0.0332295
Tmem175	72392	-1.61123	0.0294197
St6galnac1	20445	-1.6147	0.0341318
Sp8	320145	-1.61705	0.0186178
Lactbl1	242707	-1.61908	0.0197996
Tll1	21892	-1.61909	0.0141346
Tst	22117	-1.62251	0.00273718
Olfr432	258711	-1.62501	0.0424817
Maf	17132	-1.62728	0.0332842
Slc25a25	227731	-1.62868	0.000396388
Acvr1b	11479	-1.6353	0.0453685
Gfra4	14588	-1.63631	0.0483845
Hbegf	15200	-1.64484	0.0143799
Acoxl	74121	-1.64596	0.0459434
Adamts8	30806	-1.64717	0.00108013
Gm6328	622512	-1.64893	0.00245166
Nxnl2	75124	-1.65068	0.00644453
AW742560	99426	-1.65491	0.0359578
Rtkn2	170799	-1.65554	0.000622823
Gm8221	666661	-1.66	0.0295689
LOC100046688	100046688	-1.66058	0.00231351
Tst	22117	-1.66309	0.00313382
Mpp4	227157	-1.66356	0.00609714
Rfx4	71137	-1.66379	0.0123698
Krt72-ps	105866	-1.66409	0.0397651
Clic3	69454	-1.6646	0.0149886
Osbpl6	99031	-1.66608	0.0092881
Gm4053	100042829	-1.66721	0.00678972
Gpx3	14778	-1.66739	0.0182887
Ikzf4	22781	-1.66915	0.030398
LOC100045846	100045846	-1.67542	0.0106578
Gprc5c	70355	-1.68096	0.0370998
Bcl2l14	66813	-1.68169	0.0074086
Hsd17b14	66065	-1.68476	0.00430876
Pglyrp1	21946	-1.69235	0.0339949
Osgin1	71839	-1.69557	0.0340926
Ttbk1	106763	-1.69682	0.0180547
1700008A04Rik	69351	-1.69784	0.0368334
AI314831	329480	-1.70132	0.0326381
LOC100044074	100044074	-1.70151	0.0212282
Rgs17	56533	-1.70183	0.00676378
Igfbp2	16008	-1.70269	0.0126108
A930012N16Rik	77813	-1.70642	0.0251088
Plcd4	18802	-1.70646	0.0203043
Serpina3b	271047	-1.70758	0.0346851
Fbp2	14120	-1.70939	0.0057616
Cd163l1	244233	-1.71139	0.0352092
Arid3b	56380	-1.71382	0.0330798
Slc46a3	71706	-1.71425	0.0481854
[truncated: 364 more rows]

## Sheet: Soleus_3d exposure
GeneSymbol	EntrezGeneID	Fold Change	p value
B3gnt7	227327	5.49993	0.0486199
Tgm7	640543	4.65545	0.00576114
Ahr	11622	4.25718	0.00483906
Fam115a	77574	4.20354	0.0057135
Fam132b	227358	3.97611	0.00380322
Chrna9	231252	3.92277	0.043058
C330018A13Rik	320805	3.3374	0.0475497
Mos	17451	3.21624	0.00186059
Accn1	11418	3.11366	0.000171642
Ttc25	74407	3.07404	0.0185274
2310034C09Rik	117172	3.04008	0.00967861
9430069I07Rik	77358	3.03912	0.0489459
Mslnl	328783	2.93778	0.00444453
Wnt4	22417	2.84167	0.00347114
1810010D01Rik	100040049	2.79084	0.0103963
LOC100048100	100048100	2.72225	0.0264533
Oc90	18256	2.72024	0.00397032
Gm12794	332923	2.7154	0.00709413
Dux	664783	2.69488	0.0316808
Siglecg	243958	2.62765	0.0016031
LOC100046358	100046358	2.61206	0.00563964
LOC100047213	100047213	2.60158	0.0313051
Vmn1r219	171272	2.59051	0.000329815
LOC100048144	100048144	2.58148	0.0310301
Hiomt	634401	2.56329	0.0410618
Lpar2	53978	2.55282	0.00877844
Gm4432	100043434	2.53812	0.00123408
1500012K07Rik	68954	2.50604	0.0239443
1700106J16Rik	74297	2.49752	0.0238618
Ttc25	74407	2.48673	0.0486073
BC061237	385138	2.45887	0.0139401
Neurog3	11925	2.44799	0.000969678
LOC675099	675099	2.43163	0.00711587
Pdcd1lg2	58205	2.4007	0.00863923
Gm371	236914	2.38509	0.0114864
Agtr1b	11608	2.36774	0.00459573
Gm9705	677156	2.35663	0.0236807
Hsd17b3	15487	2.33308	0.0113272
Olfr391-ps	258236	2.30567	0.045811
Olfr1506	257665	2.29853	0.00369968
Zfp353	234203	2.29468	0.0488537
Cdhr4	69398	2.26893	0.033244
Nup93	71805	2.25434	0.00978408
Rd3	74023	2.25131	0.0378163
Slc26a10	216441	2.24893	0.00119935
Tex15	104271	2.24791	0.00538631
Gm8903	667970	2.20071	0.00302019
Tac4	93670	2.18368	0.0499848
Slc26a10	216441	2.16706	0.00195333
Gm10896	100043204	2.16685	0.00250119
Gm4424	100043415	2.16646	0.000844963
Zfp395	380912	2.16286	0.035888
AU019542	102224	2.14717	0.0241154
Gm7361	664837	2.14503	0.036711
AI844685	106267	2.14469	0.047891
LOC100046443	100046443	2.13487	0.0041445
Hrk	12123	2.13107	0.0101017
Gm3907	100042571	2.12597	0.00872926
LOC674474	674474	2.1251	0.0111086
LOC100047591	100047591	2.12044	0.0288164
Sgsm1	52850	2.11195	0.00417872
Gm9720	677603	2.0989	0.0153601
Gm2177	100039349	2.08962	0.0342668
Clec18a	353287	2.07745	0.0446531
LOC630976	630976	2.06033	0.0108867
Prss42	235628	2.05637	0.0242209
Adam25	23793	2.05125	0.0110436
Gm6423	623374	2.05015	0.0333949
Olfr875	258744	2.04646	0.00656119
Gm13397	665315	2.03427	0.0151205
Ftmt	67634	2.02377	0.00881438
Trav6n-6	620297	2.01907	0.0483058
LOC677460	677460	2.01737	0.00397388
Ccnjl	380694	2.01356	0.0295987
Dusp9	75590	2.00835	0.0125031
Loxhd1	240411	2.00299	0.0183735
4931400O07Rik	70936	1.99875	0.0479738
Cplx4	225644	1.99622	0.0261612
Fam131b	76156	1.99286	0.0364792
Gm2800	100040484	1.97939	0.000117456
Opn1sw	12057	1.97623	0.000483219
Amelx	11704	1.97171	0.0244871
Gm10386	100038598	1.97008	0.00141752
2010000I03Rik	70252	1.96537	0.00737637
Gm7769	665751	1.95671	0.019413
Vmn1r45	22297	1.95116	0.022841
Cideb	12684	1.94885	0.0265277
Wnk2	75607	1.94183	0.0180621
Olfr91	258470	1.92392	0.00833373
4930412D23Rik	73934	1.9043	0.00824356
Olfr73	117004	1.89343	0.017217
Otud6a	408193	1.89095	0.0312517
C79015	97715	1.87924	0.0157638
Vmn1r-ps12	626582	1.87486	0.0271935
4931423N10Rik	70981	1.87324	0.0206286
Olfr730	258486	1.85307	0.0284793
Gm4371	100043335	1.85291	0.00269374
Gm996	381353	1.85154	0.0241564
Gm2252	100039465	1.85082	0.0157505
Aknad1	329738	1.85048	0.00411973
Tdrd6	210510	1.84286	0.024128
Wnk2	75607	1.83674	0.0152564
Mef2b	17259	1.82573	0.00767099
1700120K04Rik	68232	1.821	0.0301661
Iqcd	75732	1.81945	0.0335466
Kcnk12	210741	1.81688	0.00325924
Gjb2	14619	1.80679	0.0234983
Gm9374	668812	1.79411	0.0426873
Zfp526	210172	1.7912	0.0418969
Apcdd1	494504	1.78435	0.00082641
Olfr1285	545447	1.77233	0.0282291
3110023J12Rik	73134	1.76334	0.0411883
Vmn1r237	171234	1.75742	0.00901113
Gm7915	666071	1.74881	0.0256615
4921507P07Rik	70821	1.74263	0.0280002
Pgc	109820	1.73755	0.0378616
Olfr47	18346	1.73027	0.0458597
Gm7157	635396	1.72421	0.0281102
Acoxl	74121	1.72381	0.0366837
Gm9686	676691	1.72172	0.00371565
Fam24a	68223	1.71853	0.0432913
Gm9740	780938	1.71509	0.021121
LOC634091	634091	1.70745	0.0235503
Tmprss9	432478	1.70687	0.0183016
9030617O03Rik	217830	1.69937	0.0296417
BC061194	381350	1.69607	0.021333
Osbp2	74309	1.69495	0.0331386
1700003P14Rik	75890	1.68304	0.0328809
1700039I01Rik	73346	1.681	0.0188346
Cyp2d12	380997	1.67704	0.000669808
Anks1b	77531	1.67456	0.0190983
1190003K10Rik	68880	1.67363	0.0342575
Gm4361	100043325	1.67267	0.00330098
Col20a1	73368	1.66498	0.0188831
Cyp2d13	68444	1.65667	0.0213635
Padi2	18600	1.65341	0.00829664
LOC100047919	100047919	1.65145	0.0401084
Tmie	20776	1.64747	0.0106902
Olfr1382	257971	1.64745	0.00570468
Olfr559	259116	1.64649	0.021169
Vgll2	215031	1.6442	0.00622841
Dlx4	13394	1.64302	0.0376053
Padi2	18600	1.6384	0.00699159
Gm8619	667415	1.63293	0.00143466
Myh13	544791	1.62623	0.0438881
Ankrd36	76389	1.62149	0.0270576
1700012B07Rik	69324	1.62096	0.0218667
5830468F06Rik	76082	1.61514	0.00597144
Frat1	14296	1.6012	0.0325677
Asb2	65256	1.5996	0.0202605
A430048G15Rik	381426	1.5993	0.0394705
Grip2	243547	1.59812	0.00887463
4922505G16Rik	629499	1.59589	0.0436867
Raver1	71766	1.59442	0.0356195
Cyp2d22	56448	1.59233	0.000697651
BC052040	399568	1.59014	0.0402611
Zbtb26	320633	1.58968	0.0286892
Espn	56226	1.58322	0.00103103
Tm6sf2	107770	1.58213	0.0212715
Hs6st1	50785	1.58058	0.00318147
LOC100046451	100046451	1.57954	0.0474683
Sidt2	214597	1.57815	0.0305086
Arhgap40	545481	1.57756	0.000926204
Zbp1	58203	1.57595	0.0338417
Cdk18	18557	1.57509	0.0227395
Rbmxl2	76572	1.57323	0.0202619
Kcna1	16485	1.56409	0.0212534
Mxi1	17859	1.55714	0.0347219
Zfp395	380912	1.54635	0.00433785
LOC100044651	100044651	1.54543	0.0269061
Shank3	58234	1.54323	0.0383822
Mylk2	228785	1.54221	0.0215388
LOC100045752	100045752	1.54174	0.0484162
Mageb1	17145	1.53846	0.00606159
Zdhhc8	27801	1.53699	0.0321313
Gm7276	639653	1.53449	0.00364972
AW011738	100382	1.52399	0.00602249
Rufy3	52822	1.52382	0.0425816
5430407P10Rik	227545	1.52032	0.0489188
A730089K16Rik	320411	1.5168	0.0156058
Gm7767	665748	1.51639	0.0279602
Gm11680	100043020	1.51097	0.044237
Car15	80733	1.50856	0.0162306
Olfr843	258560	1.50611	0.0188818
LOC100044168	100044168	1.50083	0.0114688
Slc38a4	69354	1.49771	0.0303504
Dusp8	18218	1.49692	0.0297077
Spata5l1	214616	1.4935	0.0196973
Kifc2	16581	1.49333	0.00576206
Ell	13716	1.49048	0.0209868
D730003K21Rik	78580	1.48969	0.0275872
Apoa5	66113	1.48763	0.0341434
Gjb6	14623	1.48618	0.0274801
Gm5144	381002	1.48516	0.0221956
Fer1l4	74562	1.48361	0.0452229
Adamtsl4	229595	1.48157	0.0391281
Fbxo31	76454	1.48153	0.00550656
Ybx2	53422	1.48048	0.00712482
Gm4718	100043903	1.47977	0.0429928
4933437F05Rik	71275	1.47973	0.0112613
Gaa	14387	1.47901	0.0188081
Tuba3b	22147	1.47639	0.038149
Myl10	59310	1.47517	0.00170548
Spag11b	546038	1.47352	0.0224716
Gm7467	665055	1.47325	0.0392246
Pygo1	72135	1.47211	0.00492263
Sf1	22668	1.47004	0.0441528
Pex6	224824	1.46963	0.0325587
9430078G10Rik	619307	1.4695	0.00224361
Dnahc7b	227058	1.46948	0.0048931
AI835735	102589	1.46264	0.00120805
1700011I03Rik	75444	1.46255	0.0375306
Vars	22321	1.46236	0.0163935
Gng7	14708	1.46049	0.00360496
Gm8340	666874	1.45992	0.0322808
Acy1	109652	1.45939	0.034748
Dio1	13370	1.45824	0.046153
Rnf165	225743	1.45615	0.0223982
Smyd3	69726	1.45425	0.00941744
A330069E16Rik	606735	1.45419	0.0125926
Hrh1	15465	1.45381	0.0268736
Coro2a	107684	1.45274	0.0439002
Gm1322	383709	1.4498	0.0285072
Ggt5	23887	1.44972	0.011834
Celsr2	53883	1.44941	0.0298048
Mfsd7b	226844	1.44835	0.0150901
Tbx6	21389	1.44751	0.0491716
Dnahc17	69926	1.44649	0.0100418
Abca7	27403	1.44492	0.0292576
Rdh8	235033	1.44363	0.0138923
Col7a1	12836	1.44155	0.00977831
Gm7688	665561	1.44067	0.0275697
B930078G14Rik	791373	1.44002	0.00348046
Acss1	68738	1.43842	0.00246787
Srrm2	75956	1.43651	0.032319
Zcchc13	75064	1.43617	0.0124223
Zfp598	213753	1.43546	0.0306222
Abcc8	20927	1.43413	0.0170217
Prh1	19131	1.43281	0.0330894
Luzp1	269593	1.43197	0.011755
Grm5	108071	1.43115	0.0356373
Pdk2	18604	1.43078	0.00878953
Gm2069	100039151	1.42295	0.00574891
Ccdc154	207209	1.42292	0.0338241
9330151L19Rik	414085	1.42168	0.00386548
Eif4e2	26987	1.41958	0.0423381
Srebf1	20787	1.41926	0.0380704
Pdk2	18604	1.41912	0.0157157
Ctrc	76701	1.41749	0.00299839
Gm2899	100040675	1.41629	0.000504679
Sec31b	240667	1.41541	0.00549618
Lrrc24	378937	1.41505	0.0131379
Impdh2	23918	1.41497	0.0451018
Sympk	68188	1.41452	0.00852286
D2Ertd640e	51925	1.41376	0.0428407
Plcd3	72469	1.4117	0.0357968
Grin2b	14812	1.41156	0.0422807
Spata5l1	214616	1.41124	0.0350306
Bcor	71458	1.41059	0.037295
Mvd	192156	1.41021	0.00917415
Nox1	237038	1.40764	0.0377262
Smyd2	226830	1.40588	0.0412479
Reep6	70335	1.40422	0.0193145
Ybx2	53422	1.40421	0.00237098
Eif4ebp1	13685	1.40339	0.0208991
Gm8273	666752	1.40314	0.00514117
Dyrk4	101320	1.40311	0.0309254
LOC100048887	100048887	1.40273	0.044421
4930579G22Rik	69034	1.40157	0.0151569
Ppard	19015	1.40146	0.0367108
4930520P13Rik	75086	1.40134	0.00439267
Arrdc4	66412	1.40034	0.0272047
Anxa11	11744	1.39894	0.00475046
Tnrc6c	217351	1.39873	0.00706235
Arvcf	11877	1.39825	0.00256485
Phf2	18676	1.3975	0.0188363
Ylpm1	56531	1.39648	0.000104404
Morn1	76866	1.39535	0.00931407
Xkr6	219149	1.39476	0.0402921
Slc16a10	72472	1.39359	0.0220978
Gm4840	225468	1.39132	0.006294
Aqp8	11833	1.39046	0.041595
Iqsec1	232227	1.38954	0.0250176
Dpf3	70127	1.38944	0.0252123
Tmem25	71687	1.38932	0.0133367
Adra2b	11552	1.38795	0.0297132
Fabp2	14079	1.38765	0.0117417
Thop1	50492	1.38762	0.0265986
Plcd3	72469	1.38631	0.0448998
Lsm14b	241846	1.38625	0.0380259
Whamm	434204	1.38542	0.00949025
Atg2a	329015	1.3853	0.0447498
Olfr165	258458	1.38478	0.0367675
Gm10621	100038635	1.38374	0.00951033
Rhbdf2	217344	1.38321	0.0321051
Llgl2	217325	1.38134	0.00243843
Obscn	380698	1.38094	0.0141459
Prdm9	213389	1.37975	0.00645878
Sycn	68416	1.37844	0.029222
LOC100044385	100044385	1.37783	0.00163961
Maneal	215090	1.37726	0.0334081
Adam30	71078	1.37724	8.26702e-05
Ptp4a3	19245	1.37708	0.003193
LOC100048414	100048414	1.37378	0.0394947
Prickle3	54630	1.37377	0.0235019
Ubqln2	54609	1.37275	0.0269495
Lctl	235435	1.37021	0.0269219
Usp36	72344	1.36815	0.0283744
Mc5r	17203	1.36757	0.0203929
Rxra	20181	1.36677	0.0322962
Cyp2d11	545123	1.36653	0.0287291
Plbd2	71772	1.36532	0.00326892
Paqr9	75552	1.36522	0.0422177
Itpk1	217837	1.36517	0.0429394
Zfp341	228807	1.36456	0.033696
Gm10649	100039211	1.36018	0.00426905
Zfp316	54201	1.35937	0.00360299
Mier2	70427	1.35915	0.0192434
C1qtnf4	67445	1.35821	0.00553013
Dusp28	67446	1.35816	0.032052
LOC100047302	100047302	1.35742	0.0280194
Mef2b	17259	1.35741	0.00153005
Ksr1	16706	1.35699	0.0102436
Sim2	20465	1.35647	0.0078373
D17H6S56E-3	27762	1.35575	0.029411
Ifna13	230396	1.3546	0.00902508
Grhpr	76238	1.3535	0.025379
LOC100046535	100046535	1.35337	0.0108905
Anxa11	11744	1.35298	0.0221484
Shmt1	20425	1.35174	0.00500514
A930018P22Rik	68243	1.35069	0.041772
Pdp2	382051	1.34978	0.0445951
LOC100047836	100047836	1.34963	0.0406416
2900024J01Rik	72850	1.34923	0.0422066
Hoxc6	15425	1.34739	0.0250916
Zfp628	232816	1.34676	0.0275367
Myh14	71960	1.34631	0.0175889
Slc5a4a	64452	1.34603	0.0227678
Cul9	78309	1.3455	0.0357582
Sfxn5	94282	1.34517	0.00135692
Rere	68703	1.34501	0.0077837
Slc43a2	215113	1.34492	0.0132889
Miip	28010	1.34423	0.0127087
1300018J18Rik	223776	1.34415	0.000499412
2010109K11Rik	72123	1.34178	0.0269896
Tbc1d4	210789	1.34144	0.0428582
Cbx2	12416	1.34004	0.0488244
1700014N06Rik	69389	1.33971	0.0468498
C030006K11Rik	223665	1.3381	0.000493045
Rfx2	19725	1.33795	0.0335224
Snai3	30927	1.3369	0.00377672
Wdtc1	230796	1.33626	0.011885
Gtf2ird1	57080	1.33579	0.0449576
Azi1	12009	1.3355	0.0321285
Msx2	17702	1.33484	0.0371126
Fzr1	56371	1.33483	0.00270777
Slc6a8	102857	1.33479	0.00371352
Fpr3	14294	1.33473	0.031732
Prpf40b	54614	1.33415	0.000141622
Stard10	56018	1.3332	0.012465
Kif1c	16562	1.33257	0.0317931
Rreb1	68750	1.33192	0.026116
Cpsf1	94230	1.33143	0.0140791
Cln6	76524	1.33066	0.00514024
Cyp4f39	320997	1.33045	0.0324482
Rbm38	56190	1.33029	0.0336425
Ece1	230857	1.32974	0.0253182
Pou3f1	18991	1.3292	0.00525199
D030045P18Rik	320363	1.3278	0.0417061
Trappc9	76510	1.32646	0.0100474
Gm10280	791378	1.32638	0.0479226
Asb18	208372	1.3263	0.016862
Cyp4a10	13117	1.32624	0.0426615
Zer1	227693	1.32596	0.0260474
5430407P10Rik	227545	1.32581	0.00253719
Gm4871	231885	1.32424	0.0294242
Sip1	66603	1.32358	0.00258335
Myh14	71960	1.32344	0.0212958
C630016N16Rik	791088	1.32342	0.0294225
Gm6900	628596	1.32271	0.0387547
Mtmr15	330554	1.32266	0.021006
Ccnk	12454	1.32236	0.0362099
LOC100048632	100048632	1.32234	0.0216771
Hsf1	15499	1.32171	0.0294243
Atp6v0a1	11975	1.32153	0.0437421
Nkapl	66707	1.32141	0.0476431
4930597O21Rik	75373	1.32121	0.0255385
LOC100044107	100044107	1.32115	0.0233206
Bahd1	228536	1.32047	0.00996633
Atad3a	108888	1.32044	0.0143707
Eif3f	66085	1.32042	0.0332771
Nav2	78286	1.32036	0.0440209
4933407P14Rik	237958	1.32029	0.0056666
Gm4053	100042829	1.32014	0.0178553
Eef1a2	13628	1.31942	0.0248133
Fbxo32	67731	1.31913	0.0318178
Dpysl4	26757	1.319	0.0361519
Cryga	12964	1.31887	0.0336491
Ociad2	433904	1.31838	0.0282924
Il12rb1	16161	1.31824	0.0103305
Coro6	216961	1.31785	0.0319626
Rffl	67338	1.31757	0.00140154
4933421I07Rik	71162	1.31591	0.0379256
4833439F03Rik	78786	1.3153	0.0337771
Ppt2	54397	1.31527	0.00478632
Aldh1l1	107747	1.31474	0.0345002
Llgl2	217325	1.31447	0.000145636
2013-03-10	632687	1.31432	0.0231632
Megf11	214058	1.31336	0.0127075
Gadd45a	13197	1.31301	0.0321194
1110020A21Rik	68531	1.31292	0.0291454
Mlxipl	58805	1.31156	0.0390075
Gm9970	621407	1.31143	0.0178915
Hdac5	15184	1.31132	0.0436657
Tom1	21968	1.31117	0.0388099
2010001M09Rik	69816	1.31097	0.0115642
Rph3al	380714	1.30977	0.0129649
Zpbp2	69376	1.30966	0.0199014
5830454E08Rik	76100	1.30867	0.0388372
Kdelr1	68137	1.30824	0.0182388
4921531C22Rik	66730	1.30775	0.00179483
Acacb	100705	1.30618	0.00071891
Polg	18975	1.30578	0.0273266
LOC100047570	100047570	1.30577	0.0229752
Bri3	55950	1.30554	0.0164324
Afap1	70292	1.30536	0.0357831
LOC100040377	100040377	1.30501	0.0281193
1110054M08Rik	68841	1.30478	0.0056843
Sirt4	75387	1.30345	0.0298042
Mapk1ip1	69546	1.30323	0.0187073
Nhlrc1	105193	1.30264	0.0489515
5033425G24Rik	75998	1.30238	0.0240214
Acsf3	257633	1.30235	0.0269555
Taf1c	21341	1.3018	0.0242674
Myh6	17888	1.3016	0.00767916
Gm4633	100043767	1.30145	0.0336032
Gtf2i	14886	1.30113	0.0122337
Fuk	234730	1.30075	0.00256496
9430091E24Rik	434350	1.29925	0.0300708
Gys1	14936	1.29903	0.0145741
Gm6900	628596	1.29885	0.00613536
Heatr6	217026	1.2963	0.0398362
Gtf2i	14886	1.29538	0.036676
Usp35	244144	1.29534	0.0329433
Fbrsl1	381668	1.29449	0.0184669
Me3	109264	1.29411	0.0239248
Cacna1s	12292	1.29362	0.0306
Svil	225115	1.2933	0.00757623
1700029I15Rik	75641	1.2932	0.00505611
Asb11	68854	1.29292	0.0209224
Pacs1	107975	1.29247	0.00954612
Gm4017	100042763	1.29217	0.0066529
Krt85	53622	1.2907	0.00815027
Ubr4	69116	1.29063	0.0215318
A830052D11Rik	402767	1.29036	0.0281768
4930538K18Rik	75180	1.29023	0.0467485
A630033E08Rik	240041	1.29016	0.0272828
4933406C10Rik	74076	1.28971	0.0324022
Gm6484	624219	1.28967	0.0134376
Gm9869	791387	1.28892	0.0145249
Rnf44	105239	1.28848	0.0292273
C81489	97547	1.28809	0.00415977
Bri3	55950	1.28789	0.0405453
Slc25a28	246696	1.28785	0.00846011
Igf1r	16001	1.28772	0.0392208
8430419L09Rik	74525	1.28711	0.0320102
Tmem223	66836	1.2867	0.00690724
E330024J20Rik	320654	1.28658	0.0381094
Shmt2	108037	1.28628	0.00588974
Trim39	79263	1.28627	0.0401981
Fuk	234730	1.28611	0.00600331
LOC100047325	100047325	1.28579	0.0217698
Ppara	19013	1.28567	0.0191521
2810453I06Rik	67238	1.2853	0.0340189
Rtbdn	234542	1.28527	0.0134577
Ano4	320091	1.2851	0.0400377
BC106175	724112	1.28388	0.0185541
Chchd7	66433	1.28384	0.0018841
Dtx3	80904	1.28275	0.0408062
Mif4gd	69674	1.28241	0.0417768
Lrrc68	232947	1.28184	0.0320092
Hoxa4	15401	1.28162	0.0277252
Bcl7a	77045	1.28135	0.0283202
Aldh4a1	212647	1.28127	0.0474968
Zfp395	380912	1.28074	0.0339746
Exosc5	27998	1.28069	0.00374515
9130404D08Rik	74549	1.28018	0.00149658
Adamts18	208936	1.28017	0.00499887
Gm6535	624889	1.27979	0.0414561
4930432K21Rik	74666	1.27915	0.0497613
Gm3941	100042638	1.2791	0.0241096
Gm438	329993	1.27874	0.0312422
2300009A05Rik	69478	1.27855	0.0189588
Neurl4	216860	1.27845	0.0439523
Acaa1b	235674	1.27775	0.0322638
Ebf4	228598	1.27705	0.0483025
1110038D17Rik	68778	1.27705	0.0217625
Mif4gd	69674	1.27674	0.0193485
Tubd1	56427	1.27662	0.0280298
C230014O12Rik	329387	1.27571	0.0457431
Slc24a6	170756	1.27442	0.0341638
Foxd4	14237	1.27375	0.0148172
Pelp1	75273	1.27372	0.0113751
F9	14071	1.27323	0.00786648
LOC100047222	100047222	1.27288	0.0491585
Rnf217	268291	1.27278	0.0454336
Foxk2	68837	1.27263	0.0286023
Tmem201	230917	1.27151	0.0270784
Spnb1	20741	1.2714	0.043973
Tmem201	230917	1.2713	0.0093739
Tmem203	227615	1.27123	0.00598114
LOC674850	674850	1.27121	0.0158372
Gtf2ird1	57080	1.27103	0.0161045
Slc23a3	22626	1.27092	0.0195548
LOC100044016	100044016	1.27091	0.0393024
Cnnm3	94218	1.27047	0.022896
Gm1614	381148	1.27018	0.036037
Tmem146	106757	1.27016	0.0119687
0610012G03Rik	106264	1.27012	0.01972
Zfp853	330230	1.26995	0.0298389
Yy1	22632	1.26973	0.0463892
Extl1	56219	1.26955	0.0319885
Ly6i	57248	1.26943	0.00778217
B930036G03Rik	408070	1.26911	0.00467183
4931440P22Rik	71004	1.26872	0.0026557
Cir1	66935	1.26793	0.00535774
Capn1	12333	1.26745	0.0431481
Acacb	100705	1.26737	0.0287185
Fbrsl1	381668	1.26719	0.0385222
Fuz	70300	1.26617	0.0108627
Mamdc4	381352	1.26578	0.00757886
Gm5385	385344	1.26527	0.0307859
Gm10307	624275	1.26502	0.0208937
Med15	94112	1.26472	0.0299336
Rpia	19895	1.26434	0.0488739
C85492	215494	1.26396	0.0300124
Rnasek	52898	1.26385	0.0207681
St3gal3	20441	1.26361	0.0391674
Tmem201	230917	1.26354	0.0118602
Zc3h4	330474	1.26314	0.0137173
Kat2a	14534	1.26265	0.039023
2610024G14Rik	56412	1.26259	0.0243997
Ola1	67059	1.26219	0.0100477
Dym	69190	1.26208	0.025789
Defa1	13216	1.262	0.0121302
Rab11fip3	215445	1.26182	0.00860989
Rab4a	19341	1.26151	0.0333326
Shf	435684	1.2615	0.00370673
Synpo	104027	1.26143	0.0148151
Gm3852	100042453	1.26137	0.0244128
Cldn15	60363	1.26039	0.0380401
LOC676546	676546	1.26032	0.0200619
Gm16378	100043225	1.25999	0.0236055
Gm8090	666415	1.25928	0.027861
Gm5450	432767	1.25875	0.00435146
Coasy	71743	1.25872	0.0196097
Entpd6	12497	1.25808	0.049287
Pi4k2a	84095	1.25782	0.00519628
Rab4a	19341	1.25772	0.0104231
Irs3	16369	1.25679	0.0332942
1110008L16Rik	66132	1.25637	0.0182352
Gm6913	628768	1.2561	0.0312694
Tyms	22171	1.25577	0.0396427
Gtf2a2	235459	1.25545	0.00109864
Krba1	77827	1.25503	0.00863626
Phf1	21652	1.25501	0.0210825
Nrn1l	234700	1.25423	0.0305335
Homer3	26558	1.25408	0.0116466
LOC100045432	100045432	1.25344	0.00699547
4930532I03Rik	75833	1.25251	0.00554215
AA415398	433752	1.25246	0.0361786
Irgq	210146	1.25241	0.0486219
Mars	216443	1.25187	0.0147317
Gm4132	100042963	1.25184	0.0433667
Coasy	71743	1.25168	0.00377711
Arhgef18	102098	1.25129	0.0187552
Ube3b	117146	1.25128	0.0404577
Xrcc1	22594	1.25111	0.02896
Dda1	66498	1.2509	0.00452241
Cideb	12684	1.25074	0.0236793
Tmem150a	232086	1.25073	0.0128768
Tm7sf2	73166	1.25002	0.0365167
Olfr190	258392	1.24986	0.00566508
Cpox	12892	1.24959	0.00386907
Acbd4	67131	1.24859	0.0412318
Mypop	232934	1.24845	0.0382765
Leng8	232798	1.2477	0.0446067
Tsks	22116	1.24747	0.0394663
Setd6	66083	1.24708	0.00705707
Srrd	70118	1.24652	0.00303633
Ccbl1	70266	1.24642	0.0428585
Slc27a1	26457	1.24574	0.0225385
Gm10713	100040439	1.24524	0.00919144
Tada2b	231151	1.24511	0.0486561
Zbtb39	320080	1.24461	0.027633
Arnt	11863	1.24451	0.00928985
Sirt4	75387	1.24418	0.0314
Slc16a8	57274	1.24412	0.00459552
Polg2	50776	1.24392	0.0139253
Gm9041	668200	1.2432	0.0375471
Plcb3	18797	1.24294	0.0404213
Kctd13	233877	1.24119	0.0181938
4933432I09Rik	66779	1.24112	0.0110553
Lenep	57275	1.24102	0.0417097
Zfp318	57908	1.2409	0.0309196
Acbd6	72482	1.24048	0.0465018
LOC100047869	100047869	1.24016	0.011954
Pttg1	30939	1.23989	0.00567797
Synrg	217030	1.23962	0.000912532
Sco2	100126824	1.23961	0.0474406
Gps2	56310	1.23952	0.0254186
Ccni	12453	1.23874	0.00834869
Cblb	208650	1.23862	0.0207405
Prcc	94315	1.23848	0.0411266
Pex10	668173	1.2382	0.015702
E030042N06Rik	319728	1.23714	0.01805
Zfp787	67109	1.23688	0.0437903
Art3	109979	1.23688	0.0482528
Ciz1	68379	1.23686	0.0212909
Plin4	57435	1.23659	0.00280466
Mapk8ip3	30957	1.23618	0.0437183
Me1	17436	1.23595	0.0152563
Scmh1	29871	1.23548	0.011074
Txnrd1	50493	1.23545	0.0170775
Prkaca	18747	1.23544	0.0275157
Zxdc	80292	1.23505	0.0489446
Efna3	13638	1.23468	0.0159196
Obscn	380698	1.23465	0.0362405
Cabyr	71132	1.23427	0.0282497
LOC100044400	100044400	1.2341	0.0223584
Flcn	216805	1.23395	0.00262332
Zfp651	270210	1.23355	0.0368508
Gm4839	225457	1.23354	0.00336876
Orai1	109305	1.23302	0.00450744
Rnf167	70510	1.23295	0.00174203
Cspg5	29873	1.2329	0.0323345
Ipo4	75751	1.23288	0.0211028
Mpv17l2	234384	1.23265	0.0157201
Dexi	58239	1.23246	0.0371802
Gm3211	100041218	1.23243	0.00423038
Rdm1	66599	1.23169	0.0443347
Lypd5	76942	1.23153	0.0142508
Gm13178	546849	1.23147	0.0231715
Gm15217	100041724	1.23142	0.0374646
Hscb	100900	1.23121	0.0226316
Asb16	217217	1.23113	0.0295355
Krtap5-3	77215	1.23102	0.0188119
Gm10847	100038618	1.23019	0.02013
Tns1	21961	1.23009	0.045015
2010007H12Rik	69871	1.23008	0.0208772
Zfyve26	211978	1.23006	0.0326886
Lrrc8a	241296	1.22988	0.00188953
Flot1	14251	1.22985	0.00945464
Ddx19a	13680	1.22968	0.00672354
Fgf13	14168	1.22907	0.0170212
Flywch1	224613	1.22896	0.00917108
Eral1	57837	1.22854	0.0116047
Tjap1	74094	1.22846	0.0374624
Dmwd	13401	1.22837	0.0205745
8430432A02Rik	71524	1.22764	0.0472442
Grwd1	101612	1.22761	0.0445658
Gm6619	625758	1.22735	0.0298491
Fam195a	68241	1.2269	0.0119576
Gm5471	432950	1.22688	0.0452928
Rgs9	19739	1.22677	0.0112178
Acads	11409	1.22669	0.0485519
Slc16a1	20501	1.22651	0.0173741
Gm10334	100040233	1.22635	0.0230868
D230025D16Rik	234678	1.22607	0.0253194
Nova1	664883	1.22603	0.00620906
Recql5	170472	1.22578	0.021358
Rps6kb2	58988	1.22562	0.0167762
Zfp692-ps	103836	1.22519	0.0435121
Mylk3	213435	1.2251	0.0258244
AU040972	104522	1.22468	0.0435795
Fam116b	69440	1.22445	0.00808006
Heatr7a	223658	1.22424	0.0499895
Pou6f1	19009	1.22376	0.0153393
Gstp1	14870	1.22356	0.030616
Mamdc4	381352	1.22257	0.0257272
LOC100044654	100044654	1.22235	0.00944413
Crym	12971	1.22205	0.0435928
Rps6kb2	58988	1.22175	0.0313401
Gm10318	622629	1.22146	0.0138109
Txnrd2	26462	1.2214	0.0151061
Ubap2	68926	1.22098	0.0352667
Flcn	216805	1.22097	0.00807526
Eif1	20918	1.22011	0.0102041
LOC100044787	100044787	1.22005	0.00709842
Sox10	20665	1.21991	0.0361624
Fxr2	23879	1.21964	0.0499047
Ccbl1	70266	1.21957	0.0326491
Rogdi	66049	1.21947	0.0372988
Oplah	75475	1.21936	0.0268656
Syt15	319508	1.2189	0.0185673
1700080G18Rik	73533	1.21876	0.0183296
Pex6	224824	1.21868	0.032918
1810031K17Rik	69171	1.21815	0.0378231
2310039H08Rik	67101	1.21814	0.00184255
LOC677216	677216	1.21814	0.00195447
Kdm4a	230674	1.2178	0.0236542
Sfrs11	69207	1.21712	0.00737773
Scn4a	110880	1.21698	0.0306465
Ptpn14	19250	1.21696	0.00173936
5730403B10Rik	66626	1.21574	0.0359164
Bcl9l	80288	1.21573	0.0347932
Ypel3	66090	1.21531	0.032975
Cux2	13048	1.21529	0.0252686
Uts2r	217369	1.21526	0.046976
Zfp358	140482	1.21508	0.0138494
Vmn1r63	81017	1.21476	0.0338253
Rogdi	66049	1.2144	0.0492071
Ncoa1	17977	1.21424	0.008422
Kif2a	16563	1.21413	0.0188377
Trmt1	212528	1.21396	0.00149401
Gm757	329360	1.21392	0.036254
Mapk8ip3	30957	1.21367	0.0368824
Gm9124	668356	1.21339	0.0121377
Morn3	74890	1.21337	0.0238525
Tmem180	75146	1.21306	0.0335931
Snapc4	227644	1.21283	0.0364872
Fbxw4	30838	1.21282	0.035092
1110031I02Rik	66179	1.2128	0.0495267
Cabc1	67426	1.21252	0.0342987
Me1	17436	1.21227	0.00764777
Ppara	19013	1.21213	0.0494827
Pias4	59004	1.212	0.0350395
Angel1	68737	1.21172	0.0276538
Ovch2	244199	1.21158	0.048287
Gm6913	628768	1.21121	0.0312303
Kcnk4	16528	1.2112	0.000722062
Clpb	20480	1.21065	0.0107602
Esrra	26379	1.21048	0.0469482
Alkbh5	268420	1.20924	0.0444994
Peg13	353342	1.20908	0.0448129
Crat	12908	1.20902	0.0124188
LOC100047469	100047469	1.20864	0.0328607
Plekhm1	353047	1.20852	0.0191828
Kdelr1	68137	1.20831	0.0174973
Polr3gl	69870	1.20713	0.0417124
Gpc5	103978	1.20698	0.029853
LOC100048413	100048413	1.20655	0.00811145
Gstp1	14870	1.20631	0.00524016
Ring1	19763	1.20524	0.00975727
Polr3gl	69870	1.20494	0.0427882
Rnf40	233900	1.20421	0.0424608
Brf2	66653	1.20414	0.0418808
Gm16483	100042410	1.20391	0.0102174
Poc1a	70235	1.20361	0.044429
Acox3	80911	1.20308	0.0420488
Gdf15	23886	1.2025	0.0304231
AI428936	233066	1.20237	0.0383024
Dnajc30	66114	1.20186	0.0197745
Mri1	67873	1.20129	0.00692332
Cd4	12504	1.20086	0.0134022
Nme3	79059	1.20078	0.0471939
B3gnt1	108902	1.20066	0.0329772
Pnpo	103711	1.20009	0.0447796
Spg7	234847	1.20009	0.022004
Abcb6	74104	1.19997	0.00976169
Akr7a5	110198	1.19978	0.0285487
Eral1	57837	1.19977	9.02122e-05
Sgsm3	105835	1.19943	0.0109086
L2hgdh	217666	1.19903	0.0193475
Clip4	78785	1.19873	0.026181
Bcas3	192197	1.19797	0.0239561
R3hdm1	226412	1.19735	0.0466571
Pskh1	244631	1.1973	0.0127652
H2-Ke6	14979	1.19722	0.0447569
Limd1	29806	1.19715	0.00929844
C88045	97485	1.19707	0.0189995
Gdf3	14562	1.19695	0.0346695
Amdhd2	245847	1.19567	0.0271393
Gm7181	636612	1.19559	0.0193713
Pacs2	217893	1.19527	0.0232872
Tollip	54473	1.19518	0.0273951
Gm5486	433024	1.19457	0.038821
Gm3869	100042490	1.194	0.042544
Mcart1	230125	1.19367	0.0422261
Lsm14b	241846	1.19367	0.0322221
Fam63a	75007	1.19315	0.0440625
B130034C11Rik	414095	1.19287	0.017587
Naprt1	223646	1.19264	0.0425333
Nprl3	17168	1.19258	0.0330629
Ppp5c	19060	1.19255	0.0112751
Zbtb4	75580	1.19249	0.00484308
Sharpin	106025	1.19238	0.0297911
Csrp2bp	228714	1.19231	0.0488052
Gltscr1	243842	1.19203	0.0156048
Gm4881	232974	1.19187	0.00969674
Nat6	56441	1.19138	0.0446584
Mrpl38	60441	1.19128	0.00187225
H2afb3-ps	624957	1.19109	0.0338032
Cog8	97484	1.19097	0.0186696
Wdr5	140858	1.19068	0.0181375
Zfp384	269800	1.19006	0.0249391
2310034G01Rik	75579	1.18996	0.0206644
Gm7102	633057	1.18993	0.0216204
Ccdc23	69216	1.18985	0.0316051
Fiz1	23877	1.18933	0.0479859
Gm1715	382139	1.18924	0.0235895
Prr22	224908	1.18899	0.00561404
Ubl7	69459	1.18883	0.00176469
Cyp2c38	13097	1.18866	0.0491462
Ppp2r5d	21770	1.18798	0.0379099
Neu2	23956	1.18793	0.0446228
Gtpbp6	107999	1.18783	0.0225928
Trpc2	22064	1.1874	0.0314429
Pecr	111175	1.18709	0.0254759
Tmem161a	234371	1.18702	0.000972134
Hydin	244653	1.18693	0.0157713
Acaa1a	113868	1.1868	0.0154029
Hdac3	15183	1.18654	0.0457292
Kti12	100087	1.18608	0.0372576
Grm5	108071	1.18588	0.0221461
Arnt	11863	1.18587	0.00577197
Akap8l	54194	1.18566	0.0195824
Pppde2	28075	1.18562	0.0223234
Arhgdib	11857	1.18553	0.0409947
Rasgrf2	19418	1.18544	0.0422637
Phyhd1	227696	1.1851	0.0468512
Csrp2bp	228714	1.18429	0.0133686
Ddb2	107986	1.18396	0.0442999
Alkbh5	268420	1.18354	0.0417094
Cacna1a	12286	1.18353	0.041121
Gpr137	107173	1.18341	0.0261768
Man2c1	73744	1.18302	0.0145964
LOC100047436	100047436	1.18287	0.0450282
Cdkn2aipnl	52626	1.18206	0.0329294
Spin1	20729	1.18205	0.00381275
Plekhj1	78670	1.18201	0.00503973
Plekhj1	78670	1.18198	0.00366429
Sdhaf1	68332	1.18193	0.000101924
Polr1b	20017	1.18192	0.0298813
Hs1bp3	58240	1.18189	0.0135684
Pan2	103135	1.18163	0.0380474
LOC100046166	100046166	1.1816	0.0261821
Rusc1	72296	1.18159	0.0243878
Ctf2	244218	1.18133	0.032539
Bat5	193742	1.18127	0.0370529
Mon1a	72825	1.18049	0.0155114
Fam113b	239647	1.18049	0.0371421
Tssk1	22114	1.18036	0.0493785
Gm5871	545792	1.18001	0.00361324
Ubqln4	94232	1.17985	0.0435076
Pcnx	54604	1.17984	0.00825127
4930546G22Rik	75242	1.17969	0.0423683
Haus5	71909	1.17952	0.0024875
Clptm1	56457	1.17931	0.0284166
Idua	15932	1.17927	0.00582333
Impdh2	23918	1.1792	0.0158105
Pnkp	59047	1.17835	0.0285779
Lrig1	16206	1.1783	0.0330983
Sh2d6	71130	1.17793	0.00530922
Hdac6	15185	1.17762	0.0315675
Mrpl34	94065	1.1775	0.0439876
Lrrc27	76612	1.17697	0.0106299
Abhd14a	68644	1.17641	0.0460707
Adck2	57869	1.17604	0.0192664
Orai3	269999	1.17548	0.0141243
Rnps1	19826	1.17506	0.00986349
Mlxip	208104	1.17445	0.0392356
Cog7	233824	1.1731	0.00289588
Adi1	104923	1.17283	0.0224642
Pex16	18633	1.1721	0.0377871
2410002I01Rik	78777	1.17206	0.0452856
Cln3	12752	1.17196	0.0172782
5830426C09Rik	78827	1.17177	0.0481762
2810021B07Rik	66308	1.1717	0.000546946
0610010K14Rik	104457	1.17146	0.0180013
BC029722	613262	1.17136	0.00888278
Chchd7	66433	1.17098	0.0121668
Npepps	19155	1.17066	0.0409067
Fev	260298	1.17035	0.0461941
Gstp2	14869	1.17019	0.0348462
Urgcp	72046	1.16958	0.0274433
Csrp2bp	228714	1.16743	0.0367145
Krt16	16666	1.16646	0.025656
Hic2	58180	1.16643	0.00873305
6330416G13Rik	230279	1.16641	0.025557
Cdk10	234854	1.16629	0.00809231
Mpi	110119	1.16628	0.0153963
Usp3	235441	1.16599	0.0248467
Gm8983	668118	1.16578	0.0384374
Usp19	71472	1.16564	0.0276579
Syngr2	20973	1.16557	0.0237808
Cacna1s	12292	1.16549	0.028515
Rabggta	56187	1.16533	0.0179824
Clcn6	26372	1.16502	0.0479587
Khdrbs3	13992	1.16494	0.0124877
Rpph1	85029	1.16458	0.0101475
Fem1a	14154	1.16455	0.0291551
Tmco7	272538	1.16448	0.022727
Patl1	225929	1.16405	0.0202931
Gstp2	14869	1.16369	0.0260764
9330159M07Rik	319673	1.16283	0.0330081
Camk2b	12323	1.16227	0.0423983
Pla2g6	53357	1.16211	0.0126746
Adi1	104923	1.16191	0.04425
Bcl2l13	94044	1.16181	0.0391592
Abcd4	19300	1.1615	0.0056692
Cnih2	12794	1.16137	0.0278854
Tbc1d25	209815	1.15957	0.0315483
C2cd4a	244911	1.15949	0.0253885
Etl4	208618	1.15909	0.00698391
Sap130	269003	1.15878	0.0137914
Auh	11992	1.1583	0.0397423
Rnaseh2c	68209	1.15805	0.00897134
Gm3225	100041239	1.15803	0.00538341
Ajap1	230959	1.1579	0.0435386
Proc	19123	1.15774	0.039228
AI316807	102032	1.15747	0.0415911
Nfkbib	18036	1.15695	0.00743362
U46068	228801	1.15687	0.00714545
Spsb1	74646	1.15686	0.0287957
Arfrp1	76688	1.15684	0.0334017
Hnrnpul1	232989	1.15651	0.0160042
Tbrg4	21379	1.1563	0.0355103
Nkg7	72310	1.15626	0.0208663
Gm13233	666386	1.15612	0.0183332
Adam12	11489	1.156	0.0398964
Olfr317	257931	1.15576	0.033272
Eif4g1	208643	1.15567	0.0467557
Aars2	224805	1.15493	0.030513
Crybg3	224273	1.15483	0.0233546
2810410L24Rik	100042332	1.15469	0.00010942
Wdr33	74320	1.15452	0.0291048
Pgls	66171	1.15428	0.00258672
Cenpb	12616	1.15342	0.0426978
Ppp2r1a	51792	1.15339	0.0225209
Zfp882	382019	1.15324	0.0301271
Eps15l1	13859	1.15316	0.0277536
Tmem63b	224807	1.15285	0.0216459
Grwd1	101612	1.15273	0.0335882
Eri3	140546	1.15252	0.00909442
Spaca4	69363	1.15231	0.0448795
Myst1	67773	1.1515	0.0155967
Rhot2	214952	1.15044	0.0196673
Csprs	114564	1.1504	0.0437963
Ezh1	14055	1.15025	0.044046
Krt9	107656	1.14994	0.034171
4930474N09Rik	67639	1.14993	0.0220968
Nploc4	217365	1.14979	0.00269061
Ddx51	69663	1.14939	0.0376955
Ambra1	228361	1.14904	0.0248542
Rad23a	19358	1.14886	0.0393523
Rnps1	19826	1.14884	0.0351851
Pip4k2b	108083	1.14819	0.0380313
Sirt2	64383	1.14809	0.0181985
Akt2	11652	1.14801	0.00529291
Nomo1	211548	1.14789	0.0479153
Ttc34	242800	1.14766	0.00444928
5730403B10Rik	66626	1.14766	0.0143018
Zfp644	52397	1.14491	0.00865029
Dmpk	13400	1.14491	0.00446405
Lrrc61	243371	1.14465	0.0163015
Nudt9	74167	1.14447	0.0406282
Mars2	212679	1.14434	0.0490302
Pnkp	59047	1.14406	0.0275506
Zfp259	22687	1.14335	0.0259332
Klc2	16594	1.14306	0.0277722
Magea7-ps	17143	1.14295	0.000768867
Gltscr2	68077	1.14211	0.023368
Rhot2	214952	1.14208	0.0284703
2310021H06Rik	67135	1.14143	0.0295521
Olfr149	235256	1.14091	0.0271789
P2rx3	228139	1.14063	0.00228723
Tdp1	104884	1.14058	0.0063865
Senp3	80886	1.13965	0.0408582
Rcor1	217864	1.13902	0.0432898
Abcf1	224742	1.13899	0.00334793
Mad2l2	71890	1.1387	0.0250397
Taz	66826	1.13809	0.0307449
2810408M09Rik	381406	1.13804	0.045617
Map3k3	26406	1.13678	0.0320762
Zfp609	214812	1.13678	0.0410627
Arfrp1	76688	1.13665	0.0276092
Nt5m	103850	1.1366	0.0279963
Snx8	231834	1.13645	0.00962302
Ppm1l	242083	1.1362	0.0342116
Metrn	70083	1.13608	0.0211411
Def8	23854	1.13559	0.043027
Klhl22	224023	1.13528	0.0160647
Zmym3	56364	1.13528	0.0163271
Ube2e3	22193	1.13478	0.0322897
Nhlrc4	621239	1.13473	0.0308713
Rnu1b6	19847	1.13392	0.02394
Gm6473	624138	1.13373	0.0432482
Lelp1	69332	1.13349	0.00939407
Gm8066	666372	1.13265	0.0237889
Scamp3	24045	1.13255	0.0499866
Fxn	14297	1.13125	0.0445113
Mbd3	17192	1.13115	0.0428275
Habp4	56541	1.13085	0.0185404
Gne	50798	1.13061	0.0284768
Dhx30	72831	1.13006	0.0461026
Nsun5	100609	1.12998	0.0129321
Mknk1	17346	1.12983	0.0403131
Rpa1	68275	1.12965	0.0369298
Zdhhc7	102193	1.12949	0.0407312
Paf1	54624	1.1282	0.0371102
Nrxn2	18190	1.12798	0.023693
Rufy1	216724	1.12744	0.0459276
Tomm6	66119	1.12727	0.0124743
Gtf2ird2	114674	1.12712	0.010804
Alg9	102580	1.12686	0.0427461
Lonp1	74142	1.1265	0.0366241
Phka2	110094	1.12647	0.00151713
Ndst1	15531	1.12621	0.0152291
Hdac10	170787	1.12505	0.00268489
Ndufs7	75406	1.12465	0.0133785
Gm7574	665295	1.12433	0.0159265
LOC100047047	100047047	1.12344	0.044765
Trip10	106628	1.12257	0.0158652
Adprhl2	100206	1.12255	0.0289129
Lrrc41	230654	1.12201	0.0235006
Ube2e3	22193	1.12167	0.0182686
Zfyve27	319740	1.12122	0.0471087
Cd164l2	69655	1.12076	0.0271312
Hrh1	15465	1.12073	0.0133026
Ndufb4	68194	1.12043	0.0381244
Gramd1a	52857	1.12039	0.0326862
1500003O03Rik	56398	1.11999	0.0218755
Gls	14660	1.11929	0.00989602
Zfp784	654801	1.1191	0.0118672
Grid2ip	170935	1.11888	0.048248
Saps1	243819	1.11872	0.0481646
Sord	20322	1.11808	0.0265856
Naa30	70646	1.11806	0.0182105
Rbm33	381626	1.11796	0.0305765
Tmem134	66990	1.11738	0.00672337
Stub1	56424	1.11733	0.0349592
1110004E09Rik	68001	1.11584	0.0141882
Bcs1l	66821	1.11573	0.0474629
Abcf1	224742	1.11543	0.0388566
E130116L18Rik	77870	1.11485	0.0269667
Ifrd2	15983	1.11465	0.049842
Adcy9	11515	1.11456	0.0433279
Trpc4ap	56407	1.11431	0.0290541
Tmem199	195040	1.11349	0.030108
LOC100039108	100039108	1.11348	0.0236744
Tbx6	21389	1.11301	0.0205749
Dhx35	71715	1.11275	0.0422758
Rmnd5b	66089	1.1122	0.0123937
Zfp646	233905	1.11204	0.0286342
Nfyb	18045	1.11202	0.0421156
Mast2	17776	1.11185	0.0316656
Xab2	67439	1.1118	0.0343121
Rhot1	59040	1.11166	0.0461831
Chmp6	208092	1.11163	0.0455556
Adssl1	11565	1.11141	0.034099
Glrx2	69367	1.11131	0.0263949
Btbd1	83962	1.11099	0.00226674
Lrwd1	71735	1.11091	0.0430948
Anapc1	17222	1.11067	0.0238123
Slc25a26	67582	1.11057	0.0292977
Cpsf4	54188	1.11028	0.00393859
Scyl1	78891	1.11018	0.014833
Gpi1	14751	1.11012	0.0408106
2210016L21Rik	72357	1.10847	0.00910545
Sall4	99377	1.10798	0.00420518
Dus1l	68730	1.10774	0.0489266
Rab14	68365	1.10674	0.00888298
Dnajc17	69408	1.10655	0.0444662
Fbxw8	231672	1.10629	0.0241585
Reps1	19707	1.10531	0.0337621
Cnga2	12789	1.10462	0.00132888
Adam11	11488	1.10396	0.0251855
Cenpb	12616	1.10383	0.0427084
Dnajc25	72429	1.10366	0.0135046
Cars	27267	1.10363	0.0302675
Lrsam1	227738	1.10301	0.00885489
H2-Ke2	14976	1.10271	0.0080617
Klhl22	224023	1.10267	0.00859244
Dmpk	13400	1.1023	0.029403
Csad	246277	1.10044	0.0144297
Atrip	235610	1.10002	0.00109511
Asb18	208372	1.09741	0.0466021
Aspscr1	68938	1.09676	0.0331436
Rab24	19336	1.09676	0.0181069
Ecsit	26940	1.0957	0.00883633
Mvk	17855	1.0953	0.0416856
Magmas	66449	1.09504	0.0364015
Pfn2	18645	1.09469	0.0461908
Tspyl1	22110	1.09394	0.0151651
2810405K02Rik	66469	1.09371	0.0331404
2013-03-05	69104	1.0923	0.0228913
1700092C02Rik	67357	1.09138	0.0394268
Thoc3	73666	1.09069	0.0395937
Tbc1d5	72238	1.09037	0.0400494
Apoa1bp	246703	1.08594	0.0122681
Ube2d2	56550	1.08528	0.0486226
Dcaf8	98193	1.08397	0.0188091
Ndufv1	17995	1.08386	0.0298798
Nf1	18015	1.08132	0.0392859
Farsa	66590	1.08126	0.0475233
Gm7696	665577	1.08101	0.00194811
Ncoa2	17978	1.07907	0.0461922
Epc1	13831	1.07812	0.0413016
Bod1	69556	1.07802	0.0371282
1700054N08Rik	73420	1.07723	0.0178266
Ndufb4	68194	1.07722	0.025875
Ngrn	83485	1.07713	0.0415956
Rnmtl1	67390	1.0761	0.0328759
Vezf1	22344	1.0745	0.0469241
Spin1	20729	1.072	0.0441219
Gipc1	67903	1.07133	0.0457
AI894139	101197	1.06856	0.0453917
LOC635326	635326	1.06766	0.0312825
Zfp236	329002	1.06202	0.01004
Nudt9	74167	1.06138	0.0439366
Tmem79	71913	1.06133	0.013342
Psmd4	19185	1.05961	0.00764148
Cc2d1b	319965	1.05929	0.0351433
Bcas2	68183	1.05795	0.0183804
Gm6222	621381	1.05521	0.0284137
Rpl36-ps9	665591	1.05228	0.014857
Gm2642	100040167	1.05006	0.029103
Mrp63	67840	1.04947	0.0473395
Hipk3	15259	1.04837	0.0134974
Dazap2	23994	1.04353	0.0386898
Gm5766	436332	1.04061	0.0215913
Hmgcl	15356	1.03802	0.0181179
Cuedc2	67116	1.03432	0.0311359
Olfr1212	258241	-1.01871	0.0473107
4631422I05Rik	70798	-1.01958	0.0362193
Vmn1r225	171228	-1.0198	0.049071
Csn3	12994	-1.02003	0.0421036
A230098N10Rik	97209	-1.02081	0.0339901
LOC673318	673318	-1.02249	0.049137
Lin28b	380669	-1.02285	0.0299018
Fam47a-ps	70864	-1.02286	0.0278598
A230055C15	328113	-1.02334	0.0289208
4930578I06Rik	67750	-1.02342	0.0378222
4930474M22Rik	74917	-1.02353	0.0400249
Npy2r	18167	-1.02368	0.0442174
Tnfsf4	22164	-1.02397	0.031373
LOC665792	665792	-1.02423	0.0291833
1700020D12Rik	69437	-1.02444	0.0462647
Semg1	53878	-1.0248	0.0307232
Vmn1r53	113853	-1.02481	0.0430336
LOC100046700	100046700	-1.02484	0.0331213
Gm7226	637957	-1.02541	0.0369046
Gm7897	666028	-1.0255	0.0248116
Olfr670	384703	-1.0255	0.0324222
Gm16367	545762	-1.02553	0.0236406
A430089I19Rik	331195	-1.02594	0.0246414
Olfr134	258829	-1.02605	0.0442252
Iltifb	116849	-1.02606	0.025546
7420700N18Rik	74517	-1.02617	0.0280941
Gm6826	628008	-1.02647	0.0288673
Gm6130	620139	-1.0265	0.03046
A330044P14Rik	319281	-1.02727	0.023902
Olfr1335	435804	-1.0273	0.0295716
Vmn2r115	638102	-1.02774	0.0279648
LOC100045841	100045841	-1.02828	0.0192298
Gfral	404194	-1.02847	0.0352564
Fezf2	54713	-1.02861	0.0297875
LOC100048415	100048415	-1.02884	0.0290376
BC048644	407789	-1.02924	0.0348428
Svs3a	64335	-1.0295	0.0447771
4930517E11Rik	74702	-1.02971	0.0232791
Gm3105	100041029	-1.02985	0.0211328
AU015230	106695	-1.03023	0.0423001
Vmn2r91	665210	-1.03025	0.0185039
Grik1	14805	-1.03064	0.0386837
Olfr174	259004	-1.03064	0.0210377
Tex15	104271	-1.03083	0.0176564
LOC632297	632297	-1.03093	0.022645
1700023E05Rik	71868	-1.03125	0.0247914
AA763521	106862	-1.03134	0.0496876
LOC100048315	100048315	-1.03222	0.0195623
Tmevpg1	103214	-1.03313	0.0288644
A4gnt	333424	-1.03339	0.0174618
AI594671	103795	-1.03341	0.0397382
Zscan4f	665902	-1.03358	0.0195575
Olfr807	258931	-1.03385	0.0215948
Olfr190	258392	-1.03409	0.0322298
Gm13698	668096	-1.03468	0.039708
Vwa5b2	328643	-1.03478	0.0225844
Gm13128	626995	-1.03521	0.021941
1700015C15Rik	75532	-1.03522	0.0103411
Gm370	212938	-1.03535	0.0406873
Olfr204	258994	-1.03556	0.0252561
Pramel7	347712	-1.03557	0.0307719
Olfr1445	258694	-1.03601	0.0249576
Olfr147	258869	-1.03604	0.0114079
Gm10267	100042855	-1.03625	0.0218993
Gm12035	665953	-1.03639	0.0147184
Odam	69592	-1.03642	0.0303755
Olfr130	258480	-1.0366	0.0358283
Gm6609	625648	-1.03665	0.0274391
Olfr834	258074	-1.03733	0.0305133
Gm6883	628477	-1.03759	0.0422212
Abca16	233810	-1.03806	0.0113967
Sycp1	20957	-1.03822	0.045799
Vmn1r37	171183	-1.03833	0.0260243
Pax9	18511	-1.03856	0.0135922
Ppef1	237178	-1.0391	0.0209077
LOC100046955	100046955	-1.03914	0.0322634
LOC100044712	100044712	-1.0392	0.0436279
Ncam2	17968	-1.03952	0.0270643
4930500A05Rik	74972	-1.04013	0.0395237
Vmn2r76	675969	-1.04023	0.0487167
C530025M09Rik	319470	-1.04058	0.0459994
Akap4	11643	-1.04074	0.0173623
Sprr2k	20765	-1.04215	0.0277403
Tas2r102	387339	-1.04239	0.033716
C78205	30858	-1.04301	0.0268213
6430704M03Rik	230235	-1.04396	0.0376688
Lyg1	69541	-1.04423	0.0205309
Hoxb13	15408	-1.04448	0.0431978
Dmrtc1b	632708	-1.0448	0.0441358
Mrpl51	66493	-1.04483	0.0270944
Olfr50	18350	-1.04531	0.0386638
Iapp	15874	-1.04558	0.0416521
Speer7-ps1	75858	-1.0458	0.0229981
Gm4871	231885	-1.04615	0.049627
Rpl7	19989	-1.04744	0.0236223
B3gat2	280645	-1.04788	0.0403026
Vmn1r21	171201	-1.04798	0.0346935
Zfp239	22685	-1.04845	0.0293012
LOC637146	637146	-1.04861	0.0257629
LOC100047586	100047586	-1.04881	0.0224527
Rps18-ps1	100039979	-1.04945	0.00563255
1700022K14Rik	74234	-1.05082	0.0463497
Mettl7a1	70152	-1.05128	0.0209446
Hsd3b6	15497	-1.05345	0.0411248
Gm5623	434460	-1.05407	0.0262004
Ythdf2	213541	-1.05643	0.0325731
Gm9000	668144	-1.05877	0.0336823
LOC100049084	100049084	-1.05922	0.0047053
Stag1	20842	-1.06049	0.0440508
Gm7568	665282	-1.062	0.0271182
Rpl7	19989	-1.06216	0.00145897
Surf6	20935	-1.0625	0.0457639
Hist1h2bc	68024	-1.06268	0.0446301
Olfr1032	258572	-1.06455	0.0412186
Khdc1a	368204	-1.06582	0.0467767
Slc25a37	67712	-1.06599	0.0318761
Anapc4	52206	-1.06618	0.0459292
Fam116a	211922	-1.06717	0.0497933
Gm8624	667423	-1.06724	0.0349624
Fdx1	14148	-1.06758	0.0353207
Gm7800	665812	-1.06791	0.00855711
Rpl34	68436	-1.06798	0.00119449
Fbxo8	50753	-1.0685	0.038967
Parp9	80285	-1.069	0.0290151
Rnf7	19823	-1.06932	0.00567637
Agfg1	15463	-1.0706	0.022575
Tpt1	22070	-1.07072	0.0453208
LOC638803	638803	-1.07087	0.0273036
Stx7	53331	-1.07148	0.0405402
Usmg5	66477	-1.07235	0.0309607
Mnat1	17420	-1.07265	0.0253472
Gm6404	623174	-1.07291	0.00152339
Itch	16396	-1.07349	0.0479362
Apof	103161	-1.07381	0.0317997
Tfam	21780	-1.07415	0.0399178
Raph1	77300	-1.07546	0.048464
Slco1a6	28254	-1.07554	0.042694
Gm16469	632454	-1.07819	0.0300141
Agps	228061	-1.07837	0.0301152
Apbb2	11787	-1.07839	0.0171098
AY026312	170939	-1.07901	0.0275349
Zfand2b	68818	-1.08017	0.00859279
Rbbp7	245688	-1.08019	0.0468709
6720456B07Rik	101314	-1.08154	0.0143823
Phax	56698	-1.08237	0.0206308
Fgfr1op2	67529	-1.08323	0.027232
Mrps22	64655	-1.08357	0.0427731
Tfam	21780	-1.08427	0.0156521
Gm4754	208522	-1.08501	0.000715262
Ngp	18054	-1.08589	0.0411952
Ctsa	19025	-1.08596	0.0373915
Rpl10	110954	-1.08608	0.0204655
Ier3ip1	66191	-1.08628	0.0404776
Golga7	57437	-1.08643	0.0284428
Ankrd46	68839	-1.08644	0.0215975
Acsf2	264895	-1.08726	0.00768883
Rnf7	19823	-1.08759	0.00250727
Pcyox1	66881	-1.08842	0.0468139
Chmp5	76959	-1.08903	0.0338341
Map2k4	26398	-1.08934	0.0174689
Shfm1	20422	-1.09017	0.0380749
Dpp7	83768	-1.09019	0.035613
Psmc4	23996	-1.09064	0.0313867
Atp6v1f	66144	-1.09069	0.0115479
Eif2s1	13665	-1.09109	0.0464972
5033414D02Rik	67759	-1.09224	0.0479884
Mrpl27	94064	-1.09328	0.0237662
Stx4a	20909	-1.09477	0.0415359
Sgcb	24051	-1.09498	0.0480327
Mrpl54	66047	-1.09654	0.0175007
Ufd1l	22230	-1.09996	0.0103922
Sdhaf2	66072	-1.10026	0.0123752
Caml	12328	-1.1003	0.00540149
Naa20	67877	-1.10061	0.0287949
Cfl2	12632	-1.10174	0.0491419
Pomp	66537	-1.10184	0.0464178
Rnf168	70238	-1.10307	0.011018
Dmgdh	74129	-1.10316	0.0418424
Timm17a	21854	-1.10329	0.021372
Arl1	104303	-1.1033	0.0142148
Atp6v1d	73834	-1.10331	0.00579566
Cct5	12465	-1.10368	0.0399594
LOC100048326	100048326	-1.10414	0.0447172
Pdcl	67466	-1.10425	0.00689352
Cdc42	12540	-1.1044	0.0259096
Pla2g4f	271844	-1.10445	0.0226517
Vps24	66700	-1.10474	0.00174013
Insm2	56856	-1.10479	0.0404171
Dis3	72662	-1.10517	0.0350805
Gm6159	620521	-1.10616	0.000907766
Atp7a	11977	-1.10618	0.00643959
Rpl10	110954	-1.10731	0.016886
Gm6564	625219	-1.10772	0.0290136
Tm9sf3	107358	-1.10858	0.0383717
Mtap7d3	320923	-1.10863	0.0144282
Gm7459	665041	-1.10882	0.0226243
Zbtb8os	67106	-1.11057	0.0495995
Gm5242	383424	-1.11065	0.0428602
2310004I24Rik	66358	-1.11111	0.0468031
Fam36a	66359	-1.11136	0.0372667
Apbb2	11787	-1.11182	0.00190441
LOC669016	669016	-1.1135	0.0495324
Cpsf2	51786	-1.11391	0.0209211
Hdac1	433759	-1.11417	0.0306169
Elmod2	244548	-1.1143	0.0413939
LOC100046987	100046987	-1.11515	0.00638762
Gm12260	382523	-1.11626	0.0370278
Gm11829	546828	-1.117	0.0167771
Whsc1l1	234135	-1.11702	0.0182048
Tcf12	21406	-1.11943	0.0491623
Rnf138	56515	-1.1195	0.0213465
Ccdc53	67282	-1.11953	0.0360557
Gm4130	100042959	-1.11956	0.0226559
Stag1	20842	-1.11963	0.0142569
Gm6360	622803	-1.12112	0.0402539
2010305A19Rik	69893	-1.12135	0.0477048
Sumf1	58911	-1.12194	0.0175805
Sub1	20024	-1.12225	0.0352632
Gm7459	665041	-1.12255	0.0355092
Gm6564	625219	-1.12289	0.0366063
Zfp26	22688	-1.12291	0.00412869
2310003F16Rik	67693	-1.12296	0.0165488
Cmpk1	66588	-1.12311	0.0161553
Cndp2	66054	-1.12454	0.0273852
1810006K21Rik	69038	-1.12466	0.0376553
Zfp429	72807	-1.12538	0.00870851
Wdr37	207615	-1.12554	0.0372773
LOC100048116	100048116	-1.12681	0.0496522
Akr1b10	67861	-1.12683	0.0253802
Nutf2	68051	-1.12685	0.00108555
Gm10767	100038538	-1.12738	0.0460337
Rpl27a	26451	-1.12797	0.0361084
Stxbp3a	20912	-1.12814	0.0110978
Itpa	16434	-1.12901	0.0160066
6330406I15Rik	70717	-1.12944	0.0386577
Dtwd1	69185	-1.13004	0.00441967
Cdc42se2	72729	-1.13074	0.0302186
Ldb3	24131	-1.13076	0.0465482
Gm4248	100043129	-1.13126	0.00946363
Hmgn2l6	633596	-1.13176	0.0326845
D330038O06Rik	330788	-1.13298	0.0441486
Zfp82	330502	-1.13399	0.0182933
Tmem50a	71817	-1.1342	0.0348506
Cnot6	104625	-1.13423	0.0248276
Fabp4	11770	-1.13436	0.00497963
Sec11a	56529	-1.1346	0.0465981
Gm6594	625514	-1.13461	0.0149982
Setdb2	239122	-1.13462	0.0231517
Gm5242	383424	-1.13487	0.034821
Dtymk	21915	-1.13512	0.0079309
Gnb4	14696	-1.13671	0.0319828
Impa1	55980	-1.13751	0.0425736
Olfr265	219019	-1.1379	0.0327511
Cct8	12469	-1.13791	0.0278241
Snrpb2	20639	-1.13821	0.0069984
Zfp868	234362	-1.13869	0.0145028
Slc33a1	11416	-1.13936	0.022322
Bud31	231889	-1.13958	0.0165013
Armc1	74252	-1.13997	0.0214286
Caprin1	53872	-1.14001	0.0423058
Tax1bp3	76281	-1.14036	0.0197221
Tmem206	66950	-1.1404	0.0468571
Bzw1	66882	-1.14048	0.0421247
Gm11575	100043027	-1.14066	0.0474545
Hmgn2	15331	-1.14077	0.0141169
Nono	53610	-1.1408	0.0366978
Srpk3	56504	-1.14117	0.00124685
5730528L13Rik	66665	-1.14124	0.0497104
5730403M16Rik	232853	-1.14198	0.0352439
1700024h08rik	100034675	-1.14229	0.0211489
Orc3l	50793	-1.14241	0.0163726
Psma1	26440	-1.14257	0.00491369
Orc6l	56452	-1.14262	0.0447994
Ifi27l1	52668	-1.14267	0.000791279
Gnptab	432486	-1.14362	0.0456953
Cfdp1	23837	-1.14403	0.0135595
Eno1	13806	-1.14446	0.0485416
Krr1	52705	-1.14493	0.0289569
Nmi	64685	-1.14515	0.00515447
9130004C02Rik	626123	-1.14528	0.043356
Arpc2	76709	-1.1456	0.0361578
Pacrgl	66768	-1.14599	0.00356554
Nqo2	18105	-1.14626	0.0470355
Dync1i2	13427	-1.14646	0.0093732
Vrk1	22367	-1.14648	0.0492199
H3f3b	15081	-1.14746	0.0442768
Tmem167	66074	-1.14773	0.0351897
Atpbd4	66632	-1.14779	0.0310703
Gm8162	666558	-1.14845	0.0421089
Srp19	66384	-1.14895	0.00736473
3110047P20Rik	319807	-1.14921	0.0209165
Nt5c2	76952	-1.14929	0.0346092
Cab39	12283	-1.14976	0.0220623
Slmo2	66390	-1.15004	0.0132525
Arl1	104303	-1.1501	0.000673737
Slc35a1	24060	-1.15135	0.0289177
Slc33a1	11416	-1.15159	0.0138065
Nus1	52014	-1.15164	0.0406461
Cycs	13063	-1.15192	0.0442242
Glod4	67201	-1.15233	0.0288334
Srbd1	78586	-1.15246	0.015834
Tdrd3	219249	-1.15297	0.0413153
Wdr47	99512	-1.15325	0.0314349
Hspd1	15510	-1.15421	0.0345316
Sdcbp	53378	-1.15512	0.0305534
Ubfd1	28018	-1.15526	0.048329
Gm16510	100039766	-1.15532	0.0316017
Gm16500	100039350	-1.15535	0.0454045
Cd80	12519	-1.15563	0.0315889
Cald1	109624	-1.15596	0.0290494
1700113I22Rik	73635	-1.15606	0.028614
Sarnp	66118	-1.15694	0.00402425
Klraq1	73825	-1.15707	0.0128804
Gm6929	628898	-1.15844	0.000852366
Mapk12	29857	-1.15872	0.00956198
Kcnab2	16498	-1.15895	0.0273453
Ensa	56205	-1.16	0.0115948
Mobkl3	19070	-1.16019	0.0449086
Gm5610	434339	-1.16046	0.0242424
Vmn2r-ps33	384486	-1.16066	0.0128474
Gm12565	665778	-1.16125	0.0297724
Asah2	54447	-1.16164	0.0337244
Wdsub1	72137	-1.16218	0.00979301
Hist1h2ak	319169	-1.16249	0.0172532
LOC100044040	100044040	-1.16274	0.0300482
Rbm4	19653	-1.16278	0.00394564
Hmgn2	15331	-1.1635	0.0138706
Zfp709	236193	-1.16354	0.0349364
Pdxk	216134	-1.16372	0.047151
Rbmxrt	19656	-1.16434	0.0321215
Sergef	27414	-1.16444	0.0245313
Gm13298	545611	-1.16466	0.0353129
Extl2	58193	-1.16494	0.000624904
Clec3b	21922	-1.165	0.0394654
Zfp790	233056	-1.16523	0.0127116
Pdcl	67466	-1.16542	0.030576
Hnrnpk	15387	-1.16601	0.0133977
Gm5506	433182	-1.16606	0.0264901
Dusp3	72349	-1.16634	0.0478156
Gm6195	620986	-1.16695	0.00562522
Atp6v1a	11964	-1.16696	0.00249286
Fam92a	68099	-1.16754	0.0128608
LOC100047518	100047518	-1.16772	0.0216812
Fam70a	245386	-1.16804	0.0406141
Mfsd1	66868	-1.17006	0.00527896
Gm7977	666202	-1.17019	0.0242931
Ttc35	66736	-1.17055	0.0361307
Tdrd7	100121	-1.1716	0.0357942
Snap23	20619	-1.17181	0.0317259
LOC100046698	100046698	-1.17393	0.00596388
Iigp1	60440	-1.17446	0.0247635
Pkn2	109333	-1.17447	0.0294463
Ndfip2	76273	-1.17661	0.0257329
Cnih4	98417	-1.17751	0.0325763
Creb3	12913	-1.17763	0.0351707
Adam9	11502	-1.17791	0.0208968
Pkib	18768	-1.17894	0.0420344
Golph3l	229593	-1.18077	0.00769945
Ift57	73916	-1.18157	0.00203377
Gm4939	238963	-1.1834	0.00292894
2610319H10Rik	72505	-1.1842	0.0308741
Yipf7	75581	-1.18421	0.0286972
Fbxo25	66822	-1.18439	0.0466527
Rpl13a	22121	-1.18454	0.0493923
Calm2	12314	-1.18469	0.0243233
Ubr7	66622	-1.18555	0.031223
Mxd4	17122	-1.18567	0.0314206
Casc4	319996	-1.18568	0.0386794
Cep192	70799	-1.18609	0.00332844
Krcc1	57896	-1.18645	0.0395503
Nucks1	98415	-1.18681	0.0481639
LOC100047309	100047309	-1.18701	0.00341062
Mpp1	17524	-1.18761	0.010197
Depdc6	97998	-1.18831	0.0156652
Stard3nl	76205	-1.18834	0.0353845
Rnf24	51902	-1.18846	0.00976695
LOC100048880	100048880	-1.18879	0.0153963
Hspa14	50497	-1.18948	0.0378099
2810428J06Rik	67058	-1.18984	0.00407628
Vps29	56433	-1.19005	0.0446135
Uba5	66663	-1.19048	0.0110105
Tmem123	71929	-1.19055	0.0438618
LOC100044496	100044496	-1.1907	0.0388456
Arl6	56297	-1.1908	0.0114368
Hnrpdl	50926	-1.19097	0.0262367
Rbmxrt	19656	-1.19142	0.0367905
Gm13819	664895	-1.19238	0.0306088
Cd63	12512	-1.19278	0.0159285
Glg1	20340	-1.19283	0.0333951
2310057J16Rik	69697	-1.19407	0.0281462
Xpa	22590	-1.1942	0.0194727
Slc30a6	210148	-1.19432	0.0292396
Atp6v0e	11974	-1.19509	0.000711233
Polr3b	70428	-1.1952	0.0426358
LOC641192	641192	-1.19543	0.0472305
Tbcel	272589	-1.19607	0.0195228
Wdr86	269633	-1.19615	0.0211898
Ccdc90b	66365	-1.19646	0.0408464
2013-09-15	93684	-1.19656	0.00324534
Jkamp	104771	-1.19688	0.00222019
Hba-a2	110257	-1.19717	0.00695673
5730457N03Rik	70593	-1.19719	0.011846
Arl6	56297	-1.19769	0.0272566
Nptn	20320	-1.1984	0.000186928
Gm5333	384631	-1.19891	0.0452704
Rpa3	68240	-1.19925	0.00739141
Bet1l	54399	-1.19927	0.0475924
Med7	66213	-1.19939	0.00218535
Psd3	234353	-1.19976	0.0111042
Oxct1	67041	-1.19999	0.0477608
Gm6548	625054	-1.2	0.0454248
Gsk3b	56637	-1.2	0.0121629
Traip	22036	-1.20218	0.0405808
Plscr1	22038	-1.20238	0.0117494
D15Ertd621e	210998	-1.20274	0.0308446
Bmpr1a	12166	-1.20318	0.0388991
Cct6a	12466	-1.20347	0.0302162
Dpy19l1	244745	-1.20355	0.0302873
Ggh	14590	-1.20367	0.00141985
Lrrc27	76612	-1.20395	0.0374673
Tor1aip2	240832	-1.20401	0.0306732
Ptpn7	320139	-1.20447	0.0183901
Ext1	14042	-1.20515	0.00213752
Hnrnpa1	15382	-1.20538	0.029757
Arl13b	68146	-1.2059	0.0484051
Gm4098	100042899	-1.20631	0.0474805
Srpx2	68792	-1.20674	0.00555903
3830406C13Rik	218734	-1.20719	0.0123972
Wrn	22427	-1.20729	0.0121019
Mkrn1	54484	-1.20732	0.042801
Dnajc18	76594	-1.20734	0.0174919
Toe1	68276	-1.20847	0.0107442
Morf4l2	56397	-1.20875	0.0151766
Akr1b8	14187	-1.20918	0.0116149
Intu	380614	-1.20977	0.0083527
Rars	104458	-1.21002	0.0420404
Naa50	72117	-1.21081	0.034374
Cenpa	12615	-1.21118	0.0252324
Cul4b	72584	-1.21266	0.0048827
Znhit6	229937	-1.21332	0.0363293
Tns3	319939	-1.21465	0.0429584
Ube2t	67196	-1.21512	0.0422253
Gm6425	623402	-1.21563	0.0336748
Adam22	11496	-1.21609	0.0436803
Gas5	14455	-1.21707	0.0122329
Gm5548	433643	-1.21714	0.000747957
Man1a2	17156	-1.2174	0.0455288
Nrp1	18186	-1.21744	0.0417042
Med11	66172	-1.21751	0.0310549
Twf1	19230	-1.21758	0.0272161
2410042D21Rik	72425	-1.21852	0.0183058
Chordc1	66917	-1.21948	0.041425
Gm3390	100041529	-1.22147	0.0338884
8430410K20Rik	78100	-1.22194	0.0253206
2013-09-02	18000	-1.22235	0.0207806
Gm16372	629364	-1.22238	0.0427865
Ppp2r5c	26931	-1.22341	0.00658869
Tuba4a	22145	-1.22372	0.00877538
LOC100044496	100044496	-1.22395	0.0252433
Aig1	66253	-1.22454	0.0437435
Gm5919	546150	-1.22461	0.0183891
Tal1	21349	-1.22477	0.0230689
Thyn1	77862	-1.22487	0.024255
Mkks	59030	-1.22497	0.0367909
Exoc1	69940	-1.22519	0.0251009
Ccdc90b	66365	-1.22547	0.0440866
Vbp1	22327	-1.22608	0.00842528
9930111J21Rik1	667214	-1.22637	0.00911621
Snx2	67804	-1.22667	0.000465447
Thoc6	386612	-1.22722	0.0300476
Phc3	241915	-1.2273	0.0203371
Pcna	18538	-1.22797	0.0415032
Pdlim5	56376	-1.2286	0.0429338
Apc	11789	-1.22881	0.0100984
Plekha4	69217	-1.22909	0.000314425
Lin54	231506	-1.22959	0.00791354
LOC100044727	100044727	-1.22968	0.00312465
Thoc6	386612	-1.23011	0.00348641
Lgals9	16859	-1.23033	0.0291414
Cd9	12527	-1.23045	0.0426888
Ibtk	108837	-1.23087	0.0091165
Ostf1	20409	-1.23108	0.045497
Cdh13	12554	-1.23172	0.040344
AU021034	219170	-1.23206	0.027499
Slc37a3	72144	-1.2321	0.0188969
Gm7560	665262	-1.2327	0.00134328
Slc13a1	55961	-1.23321	0.0422477
Prelid1	66494	-1.23399	0.0357095
Cdk7	12572	-1.23407	0.00389479
Rsu1	20163	-1.2346	0.00529369
Tmx2	66958	-1.23564	0.0436976
2500004C02Rik	72326	-1.2358	0.0455044
Slc25a40	319653	-1.23595	0.0239618
Fam188a	66960	-1.23635	0.034966
Obfc1	108689	-1.23668	0.0293861
Galk2	69976	-1.23684	0.0114953
Spg21	27965	-1.23706	0.00796226
Nkx6-3	74561	-1.23781	0.0202546
Gm8483	667152	-1.23853	0.0146528
Psmd14	59029	-1.23862	0.0407044
B2m	12010	-1.23889	0.0132854
Pla1a	85031	-1.23902	0.0152558
Mapre1	13589	-1.23946	0.00994181
Mterfd3	74238	-1.24023	0.00138033
Il18	16173	-1.24081	0.0151561
Cab39	12283	-1.24091	0.0386715
Arl5a	75423	-1.24114	0.0394296
Calm1	12313	-1.24122	0.0358857
AI607873	226691	-1.24125	0.0341834
Erlin1	226144	-1.24162	0.0348202
Gm8826	667807	-1.24177	0.0429542
Gmfb	63985	-1.24184	0.0020225
Vamp7-ps	664901	-1.24252	0.000985268
Osbpl9	100273	-1.2426	0.0185307
Gnpda2	67980	-1.24276	0.0215616
Oraov1	72284	-1.24304	0.0238501
Cyp4v3	102294	-1.24321	0.00948533
Cd37	12493	-1.24354	0.0237559
Dock11	75974	-1.24461	0.0469458
Ssr1	107513	-1.24504	0.0152771
Aimp2	231872	-1.24593	0.0366302
Gpx8	69590	-1.24617	0.0203542
Csgalnact2	78752	-1.24618	0.00756433
Wdr37	207615	-1.24632	0.0270939
Tspo	12257	-1.24675	0.0345374
LOC100048237	100048237	-1.24686	0.0368955
Zfp90	22751	-1.24713	0.00739507
Gm7300	640537	-1.24889	0.00901688
Alg14	66789	-1.24927	0.0141351
Rnh1	107702	-1.24954	0.0282731
LOC674157	674157	-1.25086	0.0162114
Xpo1	103573	-1.25091	0.0262836
Hsd17b12	56348	-1.25158	0.0206788
Ddx55	67848	-1.25169	0.0331003
Arf4	11843	-1.25184	0.0370693
Zfp420	233058	-1.25223	0.00129849
Nudt4	71207	-1.25344	0.0086898
Ccdc85a	216613	-1.25386	0.0450238
Slmap	83997	-1.25451	0.0184257
Ccdc80	67896	-1.25462	0.00228098
B830017H08Rik	433004	-1.25497	0.00641531
Cyb561d2	56368	-1.25534	0.0253244
Tex9	21778	-1.25575	0.0394491
Ywhaq	22630	-1.25579	0.04716
Snrpd1	20641	-1.257	0.00901205
Gm9698	676933	-1.25702	0.0100466
Nxt2	237082	-1.2574	0.0320095
Aph1b	208117	-1.25947	0.013768
Lrp6	16974	-1.25958	0.0309346
Zfp800	627049	-1.26012	0.033696
Mpp1	17524	-1.26038	0.00269967
Dip2b	239667	-1.26092	0.0315872
Gxylt1	223827	-1.26104	0.00730189
Cacybp	12301	-1.26195	0.0208666
BB085087	99939	-1.26412	0.0294759
Gm5556	433894	-1.26429	0.0465606
Tnfaip8	106869	-1.26433	0.00236295
A630033H20Rik	213438	-1.26511	0.00250597
Tbx18	76365	-1.2652	0.0313088
Gm10775	100038683	-1.26526	0.0232618
Spcs3	76687	-1.26529	0.0228877
Tmem2	83921	-1.26641	0.0337277
Actr2	66713	-1.2671	0.0459132
Etaa1	68145	-1.26754	0.0471573
Ttc8	76260	-1.26763	0.0137595
1700102H20Rik	68230	-1.26903	0.00555156
LOC100047292	100047292	-1.26989	0.0302849
Zfand2a	100494	-1.2704	0.0103425
Pea15a	18611	-1.27057	0.0328862
Arf4	11843	-1.27057	0.0409604
Pls3	102866	-1.27191	0.0313887
Trim10	19824	-1.27198	0.0415592
Ndufab1	70316	-1.27205	0.0122489
Rttn	246102	-1.27207	0.00989456
Smc1a	24061	-1.27217	0.0094702
Ssr3	67437	-1.27276	0.0310216
Gm5521	433261	-1.27334	0.00861936
Psip1	101739	-1.27352	0.0429842
Rcbtb2	105670	-1.27405	0.0049945
2310035C23Rik	227446	-1.2744	0.00768319
C1qtnf7	109323	-1.27575	0.0120904
Gm5529	433326	-1.2763	0.0182181
Mdm4	17248	-1.2763	0.0252873
1700019D03Rik	67080	-1.27661	0.026782
Eif1a	13664	-1.27676	0.0388573
Tfam	21780	-1.27724	0.0337514
Ifng	15978	-1.27844	0.0447043
Cnpy4	66455	-1.27847	0.0317599
Gm6625	625801	-1.28204	0.0402159
Ergic2	67456	-1.28261	0.0201102
Far1	67420	-1.28298	0.0140928
Ube2v2	70620	-1.28555	0.0385262
7630402I04Rik	77122	-1.28741	0.0144966
Ms4a4d	66607	-1.28812	0.0396648
Uhrf1bp1l	75089	-1.28843	0.0444142
Tagap1	380608	-1.28848	0.0414924
Sbf2	319934	-1.28852	0.000485469
Dcn	13179	-1.28874	0.0482236
Fcgr4	246256	-1.28882	0.0416078
Ccnc	51813	-1.29031	0.00753436
Gm5223	383211	-1.29131	0.0100292
Actb	11461	-1.29293	0.022301
Fhl1	14199	-1.29418	0.0164898
Tubb2a-ps2	627110	-1.2949	0.0274632
Gm7614	665386	-1.29615	0.0415609
D630023F18Rik	98303	-1.29618	0.0424184
Tmod2	50876	-1.29631	0.00371669
Rpgrip1l	244585	-1.29652	0.0293096
Lrrk2	66725	-1.2981	0.0212882
Crk	12928	-1.29918	0.0467522
Gpm6b	14758	-1.29921	0.00476577
Suv420h1	225888	-1.29935	0.00868879
Macf1	11426	-1.29938	0.0150729
Gm13487	666781	-1.29978	0.0446873
Ppib	19035	-1.30007	0.0230073
Vwa5a	67776	-1.30084	0.0161476
Gm4991	245573	-1.30094	0.0141949
Tmem41b	233724	-1.30144	0.0130793
Mdfic	16543	-1.30164	0.0171045
Sertad1	55942	-1.3018	0.0486104
Pgcp	54381	-1.30332	0.00287219
Lgals1	16852	-1.30496	0.0249887
Ppapdc1b	71910	-1.30526	0.00515199
Plat	18791	-1.3055	0.046889
Lrrk2	66725	-1.30598	0.0278303
Cpt1a	12894	-1.30625	0.0497761
Ccdc112	240261	-1.30671	0.0362685
Gm8545	667264	-1.30684	0.0257691
Mblac2	72852	-1.30715	0.0236441
Thbs2	21826	-1.30781	0.0260198
AU016916	105268	-1.30917	0.0492216
Decr2	26378	-1.30936	0.0426872
Sema3c	20348	-1.31005	0.0026315
Cd302	66205	-1.31015	0.0302034
LOC100047330	100047330	-1.31025	0.0164343
Tmem167	66074	-1.31081	0.0269013
Lims1	110829	-1.31092	0.0385044
Calu	12321	-1.31099	0.025637
Gm6702	626732	-1.31302	0.011186
Snx10	71982	-1.31394	0.0433228
Ube2l6	56791	-1.31442	0.00520723
Txnl1	53382	-1.31457	0.0433825
Zfand5	22682	-1.31484	0.00277133
Rhoc	11853	-1.31508	0.0142295
Actg1	11465	-1.31512	0.0433315
Rhoc	11853	-1.31577	0.0326985
Acer3	66190	-1.316	0.0318269
Pola2	18969	-1.31604	0.00169591
Arhgef7	54126	-1.31748	0.0276198
Gng10	14700	-1.31796	0.00540336
Acsl3	74205	-1.31848	0.0327152
Sepsecs	211006	-1.31853	0.0299311
Map3k7	26409	-1.31861	0.0120943
2610030H06Rik	67048	-1.31895	0.00364533
Pde7b	29863	-1.31925	0.0315978
Fkbp14	231997	-1.31962	0.0403633
Scrn1	69938	-1.31983	0.0374743
Ccdc13	434446	-1.32054	0.0441131
1810024B03Rik	329509	-1.32113	0.045465
Cyb5r3	109754	-1.32119	0.00394966
Abcg2	26357	-1.32217	0.0348947
Cd83	12522	-1.32239	0.0187019
Rnaseh2b	67153	-1.32252	0.0132473
Rps25	75617	-1.32256	0.0247087
AI848100	226551	-1.32298	0.0431711
Acer2	230379	-1.32388	1.02662e-05
Gm8429	667030	-1.32402	0.019253
Galk2	69976	-1.32406	0.000328461
Gm9442	669130	-1.32417	0.0450658
Spin4	270624	-1.32436	0.00662838
LOC100044726	100044726	-1.3244	0.0141981
Mobkl1b	232157	-1.32452	0.0241673
Bmx	12169	-1.32476	0.0138057
Ostc	66357	-1.32506	0.0322283
LOC100045540	100045540	-1.3256	0.016141
LOC100046591	100046591	-1.32576	0.0152267
Gm4951	240327	-1.32576	0.0139467
Trim2	80890	-1.32704	0.0098969
LOC641199	641199	-1.32831	0.00904672
Pdia5	72599	-1.32837	0.0123942
Acap1	216859	-1.32854	0.0217318
Vwa5a	67776	-1.32922	0.036859
3300005D01Rik	78512	-1.32922	0.0245329
Wdr1	22388	-1.32927	0.0170928
Eid1	58521	-1.32948	0.018722
Il16	16170	-1.33004	0.009939
Cdkl3	213084	-1.33005	0.00504383
Clcn5	12728	-1.3305	0.0113597
Plekha4	69217	-1.33058	0.0217641
Neurl3	214854	-1.33168	0.0435503
Cflar	12633	-1.33187	0.0471184
Prss53	330657	-1.33224	0.015874
Sbk2	381836	-1.33289	0.0359874
Mipol1	73490	-1.33297	0.0490981
Vill	22351	-1.3332	0.00404491
Dpt	56429	-1.3342	0.00979416
Gm7146	634881	-1.33566	0.0419222
Gpr142	217302	-1.33575	0.0122016
Faah	14073	-1.33638	0.047805
1810013L24Rik	69053	-1.33662	0.0298601
Rapgef6	192786	-1.33667	0.045355
Tnfaip8	106869	-1.33698	0.0200511
Stk17b	98267	-1.33738	0.0245574
Arhgdib	11857	-1.33759	0.00969227
Itga1	109700	-1.33909	0.0237437
4933409K07Rik	108816	-1.34011	0.0246689
Pja2	224938	-1.34018	0.0383119
9530003O04Rik	77391	-1.34079	0.0117961
LOC546233	546233	-1.34088	0.0150647
Eid1	58521	-1.34128	0.026974
Socs4	67296	-1.34175	0.00163039
Whsc1	107823	-1.34176	0.0086833
Plscr1	22038	-1.34188	0.011199
Olfr347	258945	-1.34238	0.0422492
Mobkl1b	232157	-1.34329	0.0218696
Stk3	56274	-1.34374	0.0269346
Gnpda2	67980	-1.34412	0.022824
A230046K03Rik	319277	-1.3451	0.0483462
Fam115c	232748	-1.34727	0.0161814
Pls3	102866	-1.34783	0.0226511
Ptma	19231	-1.34809	0.0298818
Kcnj6	16522	-1.34811	0.00421948
Gm8681	667519	-1.35103	0.032923
Rnd3	74194	-1.35156	0.0228499
Zfp846	244721	-1.35391	0.03784
Snx7	76561	-1.35435	0.0496449
Sgcd	24052	-1.3546	0.00441596
Kif3b	16569	-1.35611	0.026255
Ccdc75	53951	-1.35629	0.00165875
Gm5039	266459	-1.35637	0.0105646
Thbs3	21827	-1.35706	0.0406177
Magt1	67075	-1.35718	0.0470782
Lca5	75782	-1.35734	0.0376733
Hba-a1	15122	-1.35753	0.0381514
Igf1	16000	-1.35798	0.0125118
Gda	14544	-1.35877	0.0468605
Abca9	217262	-1.35902	0.00913952
2610524H06Rik	330173	-1.36	0.0105239
D5Ertd605e	100039805	-1.36031	0.0449838
Lgmn	19141	-1.36056	0.0144693
Ppia	268373	-1.36151	0.0183138
Tdh	58865	-1.36151	0.0198698
Gm9183	668463	-1.3617	0.0474252
Nol12	97961	-1.36406	0.0102174
Rab3il1	74760	-1.36417	0.00530698
D330013E07Rik	319525	-1.3643	0.0173246
Ywhaz	22631	-1.36471	0.0134863
P4ha1	18451	-1.36484	0.00580703
St3gal1	20442	-1.36497	0.046347
Cybb	13058	-1.36558	0.0442936
Gm5526	433297	-1.36571	0.000699857
Prmt2	15468	-1.36584	0.0378526
Gadl1	73748	-1.36585	0.0400826
Kdelc2	68304	-1.36713	0.0215695
Tuba1b	22143	-1.37028	0.015625
Gm6335	622570	-1.3705	0.02507
Efhb	211482	-1.37096	0.0145837
C030039L03Rik	112415	-1.37105	0.0391121
Hsp90b1	22027	-1.37111	0.0457556
Fam13b	225358	-1.37262	0.00461241
Rod1	230257	-1.37308	0.0270103
Anxa3	11745	-1.37361	0.049504
Tceal8	66684	-1.37537	0.00571559
BC049635	277773	-1.37641	0.0320782
Dock8	76088	-1.37644	0.0226423
Mrpl15	27395	-1.37714	0.0368547
Ikbip	67454	-1.37817	0.0201299
Mis12	67139	-1.37842	0.0147344
9130206I24Rik	100040736	-1.3794	0.00998505
Fam149a	212326	-1.38226	0.017057
Meox2	17286	-1.38286	0.0287222
Armcx1	78248	-1.38374	0.00930122
P4ha1	18451	-1.38458	0.0420553
Afp	11576	-1.38472	0.00331726
Ntng1	80883	-1.38472	0.0499877
Epb4.1l2	13822	-1.385	0.0255111
Pcolce2	76477	-1.38509	0.0372074
Tmem62	96957	-1.38544	0.0197562
4930425F17Rik	78107	-1.38818	0.00449544
Pabpc4l	241989	-1.3888	0.0449441
Chrnb1	11443	-1.38903	0.00304923
Hapln1	12950	-1.38927	0.00323992
Dusp10	63953	-1.38932	0.0335499
Ifi204	15951	-1.38951	0.00960145
Rhox3f	621852	-1.39021	0.04517
Maged2	80884	-1.39179	0.0094584
Fbxl22	74165	-1.39207	0.0209056
Ibsp	15891	-1.39211	0.0235676
Pdgfrl	68797	-1.39482	0.0206101
Fam114a1	68303	-1.39557	0.00796992
A330021E22Rik	207686	-1.39624	0.0157924
Nudt15	214254	-1.39646	0.0114338
Gm11836	433688	-1.39722	0.0023811
Vangl1	229658	-1.39742	0.0426978
Gm8894	667952	-1.39859	0.00123186
Clcn5	12728	-1.39862	0.0315632
Cntln	338349	-1.39867	0.0493977
Myl6	17904	-1.3989	0.00212665
Plau	18792	-1.39953	0.0402916
Irak4	266632	-1.40021	0.0211889
Gimap4	107526	-1.40031	0.0469033
Tnfrsf13c	72049	-1.40108	0.00549972
Me2	107029	-1.4011	0.0226651
Mitd1	69028	-1.40131	0.0129278
Map3k7	26409	-1.40278	0.0290645
Acsl5	433256	-1.40341	0.0261797
Gm2016	100039042	-1.40345	0.0263144
Fndc7	320181	-1.40411	0.0124928
Kpna2	16647	-1.40498	0.040308
Arpc5	67771	-1.40684	0.000585732
Slc35d2	70484	-1.40755	0.0128025
Stard4	170459	-1.40784	0.0484072
Npnt	114249	-1.40826	0.0463685
Cdr2	12585	-1.40856	0.0314356
Dsel	319901	-1.40864	0.000186297
Rbbp8	225182	-1.41014	0.00732926
Akr1c13	27384	-1.41113	0.0189973
Ctsc	13032	-1.41315	0.0169102
Rapgef5	217944	-1.41417	0.0118452
Cd55	13136	-1.41442	0.0137304
Nox4	50490	-1.41652	0.036588
Mbnl2	105559	-1.41674	0.0128842
Tmsb4x	19241	-1.41854	0.0287551
Il33	77125	-1.41869	0.023351
Adamtsl3	269959	-1.41946	0.0266674
Gbx1	231044	-1.41969	0.0346414
Pla2g12b	69836	-1.42003	0.0389163
Tacc3	21335	-1.42013	0.00380181
Thsd7a	330267	-1.42039	0.0414702
Scrn1	69938	-1.42217	0.0134454
Gm7816	665839	-1.42267	0.0328429
Samd9l	209086	-1.42273	0.0425606
Rab31	106572	-1.42338	0.00296592
Ikbip	67454	-1.42483	0.0151371
Scfd1	76983	-1.42513	0.00598459
Iqgap1	29875	-1.42524	0.0378443
Lair1	52855	-1.42537	0.0217076
A330094K24Rik	77093	-1.42605	0.0286952
Srpk2	20817	-1.4262	0.0434848
Hmgn3	94353	-1.42785	0.0327984
Tiparp	99929	-1.42803	0.0063021
Ccno	218630	-1.42932	0.0167338
Gas2	14453	-1.42975	0.0223165
Smarca1	93761	-1.43177	0.0468541
Pdia3	14827	-1.43189	0.00043556
A130040M12Rik	319269	-1.43207	0.0220936
C1qb	12260	-1.43375	0.0369884
Myl6	17904	-1.43441	0.00510775
Il1rl1	17082	-1.4358	0.0441088
Rabl2a	68708	-1.43645	0.0125512
Prkcb	18751	-1.43846	0.00851954
B3gnt9-ps	97440	-1.43929	0.0146065
Plekho1	67220	-1.44124	0.0393656
Naalad2	72560	-1.44196	0.0271113
Mtap7d3	320923	-1.44383	0.00527172
Lrp11	237253	-1.4459	0.0308583
Syncrip	56403	-1.44666	0.0073026
LOC666467	666467	-1.44792	0.0455657
Armcx6	278097	-1.44835	0.0299477
Cd34	12490	-1.45081	0.0291755
Cd48	12506	-1.45167	0.0205257
Pdgfd	71785	-1.45247	0.00285173
Pdlim2	213019	-1.4525	0.00908572
4921529N20Rik	70944	-1.45251	0.0418055
Fkbp14	231997	-1.45505	0.014984
Gm3418	100041588	-1.45625	0.00991654
Scn3a	20269	-1.4563	0.00865954
Adam5	11499	-1.45638	0.030933
Alas2	11656	-1.45732	0.0458494
Tcp10b	21461	-1.45873	0.0203689
Tmem62	96957	-1.4594	0.0326244
Myo5a	17918	-1.46113	0.0264909
Lepr	16847	-1.46191	0.00986536
Gm5068	277089	-1.46284	0.000546841
Nipsnap3b	66536	-1.46299	0.0202506
[truncated: 515 more rows]

## Sheet: Soleus_7d exposure
GeneSymbol	EntrezGeneID	Fold Change	p value
Chrna9	231252	8.26601	0.00659673
Adad2	75773	4.64701	0.0331789
Tex21	80384	4.43527	0.0377944
Krt85	53622	3.86106	0.0316473
Mslnl	328783	3.74658	0.0303842
Erg	13876	3.33871	0.049154
Wnt4	22417	3.30216	0.00315566
LOC100047591	100047591	3.22711	0.00709572
4931440P22Rik	71004	3.04263	0.00931347
Olfr1474	258123	3.02901	0.0183159
Trank1	320429	3.00254	0.00400372
LOC100048100	100048100	2.98923	0.0396873
Fkbp6	94244	2.86614	0.024166
Olfr711	259037	2.85609	0.0443712
Hsd17b3	15487	2.82169	0.000968823
Fam132b	227358	2.80804	0.0161994
Rd3	74023	2.78209	0.0262927
Lyzl1	67328	2.75434	8.22494e-05
Gm5632	434676	2.65673	0.0413074
Apol10b	328561	2.62787	0.00415517
Slc17a3	105355	2.59108	0.0220246
H28	15061	2.547	0.0454481
Pdha2	18598	2.54679	0.0140089
4930505H01Rik	75039	2.53247	0.0414365
Atp2b4	381290	2.49675	0.00633444
Slc25a22	68267	2.49336	0.00530128
4932416K20Rik	442809	2.45774	0.0336854
Aire	11634	2.45059	0.00484602
Rhd	19746	2.44654	0.00110763
1810010D01Rik	100040049	2.42705	0.0045131
Gm3729	100042219	2.40932	0.0382934
Gm12134	100039241	2.40835	0.0493242
Slc19a3	80721	2.3934	0.00275671
Tmem82	213989	2.38357	0.041861
Mtl5	17771	2.37643	0.0328882
Cbx6-Nptxr	504193	2.37021	0.0184576
LOC100045833	100045833	2.34485	0.0153314
Defb36	266620	2.34457	0.0108768
4930412D23Rik	73934	2.34103	0.0130709
Mtnr1a	17773	2.33246	0.0274841
Gm4063	100042846	2.31607	0.00451001
Tmc5	74424	2.31545	0.0142931
Tac4	93670	2.31215	0.0454349
Ucp3	22229	2.30528	0.0195617
Dlx1	13390	2.29879	0.0203493
1700048O20Rik	69430	2.29836	0.0174181
Susd1	634731	2.29744	0.000976422
Ube2cbp	70348	2.23025	0.0404029
Capn11	268958	2.21393	0.0407159
Gm4361	100043325	2.20744	0.00155387
Acot1	26897	2.17979	0.0168305
Gm11634	667306	2.16879	0.0147788
St6galnac3	20447	2.16541	0.0253969
Gm13397	665315	2.15759	0.0122135
Tex15	104271	2.15677	0.0114273
Olfr875	258744	2.14667	0.0231495
AI854308	101693	2.13458	0.0265959
Gfra4	14588	2.13103	0.0302986
Gm10386	100038598	2.10413	0.0140235
Olfr67	18368	2.08074	0.0192752
9930021D14Rik	319259	2.07533	0.0421373
Calcr	12311	2.06877	0.038988
Gng3	14704	2.04811	0.011681
Olfr1506	257665	2.04646	0.0282187
Rps27a-ps1	100042094	2.04611	0.0401705
Gm371	236914	2.02276	0.00730689
Mcpt1	17224	2.00972	0.00634911
Mrvi1	17540	1.99571	0.0475048
Slc26a10	216441	1.9949	0.0258569
Cideb	12684	1.96198	0.0492188
Tm6sf2	107770	1.94966	0.0492869
Ucn2	171530	1.94433	0.04488
1810019N24Rik	69086	1.94246	0.034759
Olfr237-ps1	258648	1.93641	0.0337479
Chrna2	110902	1.93579	0.0180391
Frat1	14296	1.92964	0.0220542
Gm8903	667970	1.92675	0.00168834
1700003P14Rik	75890	1.92449	0.0241147
Gm7120	633640	1.90655	0.00302962
Dpf1	29861	1.90111	0.0311422
4930557K07Rik	78202	1.89041	0.0425752
Olfr1111	258586	1.88481	0.0351377
1500012K07Rik	68954	1.88207	0.0166455
Grip2	243547	1.87972	0.0057649
Slc26a10	216441	1.87962	0.046724
Gm5294	384244	1.87951	0.0229612
Cdh20	23836	1.87934	0.0287688
Rasd1	19416	1.86137	0.0306888
Pde6a	225600	1.84644	0.0345063
Aqp8	11833	1.83657	0.0223011
Cbfa2t3	12398	1.83304	0.00832959
Gm7120	633640	1.83175	0.00799983
Igsf21	230868	1.8307	0.0401655
Ube2dnl	237009	1.82224	0.0402296
LOC100044171	100044171	1.81798	0.0237571
D9Ertd115e	52108	1.8176	0.0119495
LOC100045653	100045653	1.81248	0.046434
LOC634091	634091	1.81101	0.0211806
Fzd9	14371	1.80591	0.0453944
Sufu	24069	1.78764	0.0298928
Wbscr17	212996	1.77094	0.0310889
Nrip2	60345	1.75794	0.00501774
Slc38a4	69354	1.754	0.0355325
Ptprv	13924	1.75054	0.0109933
LOC100047628	100047628	1.73225	0.0232928
Ucp3	22229	1.72262	0.020746
Vsx1	114889	1.71784	0.0155389
Ctrc	76701	1.71721	0.00192396
Gm2582	100040067	1.71243	0.000493623
Olfr91	258470	1.71003	0.00523568
Spred2	114716	1.70286	0.00982074
Mmp24	17391	1.69745	0.0202203
Agtr1b	11608	1.69641	0.0325047
Lrg1	76905	1.69265	0.0456894
1700039I01Rik	73346	1.68799	0.0438507
Amigo3	320844	1.68789	0.0493712
Gm2685	100040274	1.68375	0.0290713
Pdcd1lg2	58205	1.68069	0.0047076
Mlxip	208104	1.67504	0.00769303
Tmem90b	433485	1.67353	0.0484535
Pnpla3	116939	1.67204	0.0332042
Rfx8	619289	1.66907	0.0499567
Nudt17	78373	1.66805	0.00763351
LOC100048073	100048073	1.66186	0.00554342
Gm7767	665748	1.66018	0.030148
C130026I21Rik	620078	1.6505	0.0308754
LOC675714	675714	1.64712	0.0403529
D11Bwg0517e	52897	1.6463	0.025763
Ttyh1	57776	1.64409	0.029331
Gm7109	633250	1.64241	0.0389963
Slc16a10	72472	1.64088	0.0152402
Paqr9	75552	1.63929	0.0410447
Gm4792	215472	1.63553	0.0196333
Prss55	71037	1.63462	0.00638165
Nrip2	60345	1.63156	0.00851905
Gm7120	633640	1.62389	0.00439982
Olfr165	258458	1.62296	0.0178135
Paqr9	75552	1.62033	0.0302551
Stat5a	20850	1.61883	0.0329021
Ush1g	16470	1.61744	0.0234359
Zfp385a	29813	1.61618	0.0147653
AI844869	98445	1.61377	0.0229953
C130074G19Rik	226777	1.61277	0.0133592
Pde4a	18577	1.61234	0.0469883
Gm3268	100041314	1.61184	0.0164572
4930583H14Rik	67749	1.60374	0.00731309
Sez6	20370	1.6034	0.0470311
Gm5151	381582	1.59488	0.0161554
LOC100048414	100048414	1.59339	0.0302523
Pank1	75735	1.59087	0.0435698
LOC236598	236598	1.59052	0.0455514
Gm8364	666920	1.58951	0.0105964
Efr3b	668212	1.58945	0.0365413
4921509A06Rik	70883	1.58933	0.00807552
Cspg5	29873	1.58894	0.00260396
AW125646	100931	1.58838	0.0301073
Zfp395	380912	1.58444	0.00354441
Tecta	21683	1.57969	0.0216172
Plin5	66968	1.57874	0.0103194
Kcnq4	60613	1.57861	0.0187684
BC057022	433940	1.57748	0.0445351
B3gnt4	231727	1.577	0.0038065
LOC100048827	100048827	1.57313	0.0378105
Hrh1	15465	1.57029	0.0191845
Mpp3	13384	1.56584	0.0133308
Abca4	11304	1.56427	0.048573
Kcnmb1	16533	1.56305	0.0205551
Cdh6	12563	1.55998	0.0265572
Kcng2	240444	1.55274	0.0155869
Cecr2	330409	1.54173	0.0457757
Kcna1	16485	1.5408	0.0448936
Myo15	17910	1.53627	0.0106644
Gpc4	14735	1.53587	0.0407628
5730522E02Rik	70626	1.53543	0.00979453
LOC790956	790956	1.53485	0.0135657
Grk6	26385	1.53159	0.0353991
LOC100042197	100042197	1.52448	0.0438621
Ppp1r3d	228966	1.52291	0.0258197
Rxrg	20183	1.51174	0.030393
Mamdc4	381352	1.51119	0.0396639
B230217C12Rik	68127	1.51107	0.0140161
Rfng	19719	1.50593	0.0461837
C230098O21Rik	102153	1.50233	0.0419949
Zdbf2	73884	1.5007	0.00924819
Syce1l	668110	1.50014	0.0213231
Cd300lg	52685	1.49929	0.0132663
Smad3	17127	1.49845	0.00753911
Smad3	17127	1.49495	0.0357762
2610110G12Rik	73242	1.49414	0.020781
Tnk2	51789	1.49036	0.0335271
Adcy1	432530	1.48515	0.0128427
Vtn	22370	1.48489	0.0391671
Anks1	224650	1.48246	0.045958
LOC100046606	100046606	1.48232	0.0433652
Mlycd	56690	1.48089	0.00183834
Prokr1	58182	1.47952	0.0480722
Tnk2	51789	1.4794	0.0140674
Hnrnpa0	77134	1.47791	0.00273629
Tbc1d4	210789	1.4752	0.0382441
Gm2389	100039723	1.47517	0.0442833
Grb10	14783	1.47229	0.0199315
1700025K24Rik	69418	1.47117	0.00228992
Gm1322	383709	1.4692	0.0102251
Gm9622	674389	1.46886	0.0294697
Prh1	19131	1.46815	0.0316652
LOC637224	637224	1.46536	0.035366
Reep6	70335	1.46313	0.0236224
Kcnq4	60613	1.45794	0.000156739
Gpr75	237716	1.4556	0.0279046
LOC100044017	100044017	1.45516	0.0368048
Pcdhb15	93886	1.45497	0.0310174
Rere	68703	1.45455	0.0187088
Ranbp17	66011	1.45447	0.0353662
Asb2	65256	1.45242	0.0115721
Dnahc17	69926	1.45209	0.0071034
Grin1	14810	1.45181	0.0191451
Hs6st1	50785	1.45122	0.0225796
Acss1	68738	1.45117	0.0109585
Zfp395	380912	1.45105	0.00513544
Igsf9b	235086	1.45006	0.00102464
Gsto2	68214	1.44918	0.0222438
LOC638799	638799	1.44535	0.0308078
Kcnq5	226922	1.44386	0.048211
Mamdc4	381352	1.44372	0.0284612
Tmem25	71687	1.44172	0.0268079
Ets2	23872	1.44101	0.0386522
Sgcz	244431	1.43974	0.00183368
A930018P22Rik	68243	1.4384	0.0452698
Nat14	269854	1.43654	0.023858
Pdk2	18604	1.4365	0.0167784
Taok3	330177	1.43497	0.0149704
Txnip	56338	1.43428	0.00499239
6430526N21Rik	319748	1.43147	0.0494498
Trim7	94089	1.43116	0.000624847
Gm3309	100041389	1.42741	0.0108094
LOC100047629	100047629	1.42724	0.00425542
Gpt	76282	1.42067	0.0449538
Mier2	70427	1.42054	0.035303
Zfp395	380912	1.41898	0.0374598
Elmod3	232089	1.41793	0.0202488
Gm10649	100039211	1.41428	0.00534178
E130116L18Rik	77870	1.41195	0.0434733
Rhox8	434768	1.41149	0.0301791
Elmod3	232089	1.4107	0.0315423
Peg12	27412	1.41049	0.00162722
Nav2	78286	1.40855	0.0332442
LOC100044680	100044680	1.40854	0.0273699
Ppif	105675	1.40674	0.0155182
Vmn1r62	81016	1.40655	0.0132072
C1qtnf4	67445	1.40607	0.0465696
Slc45a3	212980	1.40539	0.0403582
Vmn2r88	669149	1.40534	0.017177
LOC100047925	100047925	1.40383	0.0436073
Gm4871	231885	1.40348	0.0105886
Slc22a23	73102	1.40335	0.0375665
Vmn2r-ps43	665539	1.40242	0.0318091
Acsf3	257633	1.40224	0.0240025
Mif4gd	69674	1.40218	0.0131624
Txnip	56338	1.40176	0.00942961
L1td1	381591	1.4012	0.0373813
2310015B20Rik	69563	1.40082	0.0190956
Samd10	229011	1.39912	0.00665889
Pou3f1	18991	1.39911	0.0117429
Abhd15	67477	1.39739	0.00278077
Mc5r	17203	1.39711	0.029731
Cryga	12964	1.39702	0.0134103
Pdk2	18604	1.39519	0.049676
Foxp4	74123	1.39439	0.00984779
Cideb	12684	1.39365	0.010184
Elmod3	232089	1.3917	0.0390408
H19	14955	1.39082	0.0060882
Pygo1	72135	1.3901	0.0108974
Trim7	94089	1.38998	0.0120076
Cyp4a10	13117	1.38967	0.0449025
Cpt1b	12895	1.38682	0.0182697
Tmem201	230917	1.38555	0.0433664
9530020I12Rik	77442	1.3851	0.0463675
Padi3	18601	1.38452	0.0211273
6430601O08Rik	791365	1.38442	0.0337881
Vmn1r237	171234	1.38401	0.0133762
Ampd2	109674	1.38237	0.0212445
Abtb2	99382	1.38074	0.0274832
Mif4gd	69674	1.38068	0.0393493
Gfod2	70575	1.37926	0.0109804
Vegfb	22340	1.37898	0.0470816
Mlxipl	58805	1.37875	0.0273265
Dnahc7b	227058	1.37802	0.00380123
Ihh	16147	1.37788	0.0386708
Synj2	20975	1.37446	0.00429931
B930078G14Rik	791373	1.37163	0.0185134
Chrna1	11435	1.37132	0.0381054
Gm7276	639653	1.37073	0.0281496
2610035D17Rik	72386	1.37026	0.0462543
Sim2	20465	1.36725	0.00931203
Zbtb8a	73680	1.36587	0.00653924
Tnrc6c	217351	1.36578	0.0171826
Ptgds	19215	1.36567	0.044499
Zfp787	67109	1.36481	0.0193958
Ahdc1	230793	1.36446	0.0117627
4933407P14Rik	237958	1.36439	0.000680383
Kbtbd13	74492	1.36434	0.0279307
Naprt1	223646	1.36205	0.0166465
Foxd4	14237	1.36158	0.0196247
Gm15754	665162	1.35919	0.0175734
Pgpep1	66522	1.35778	0.0329508
Vipr1	22354	1.35699	0.0426579
Tmem201	230917	1.3564	0.033187
Fer1l4	74562	1.35278	0.049801
Map3k13	71751	1.35217	0.0329073
Plin4	57435	1.3496	0.00944893
Aco1	11428	1.34888	0.0351423
2310022B05Rik	69551	1.34767	0.0181415
LOC100045679	100045679	1.3474	0.00897577
Hhatl	74770	1.347	0.0444947
Adcyap1r1	11517	1.34515	0.0469088
Ksr1	16706	1.34492	0.00110811
Gm3211	100041218	1.34492	0.00416692
Dci	13177	1.34191	0.0262305
Crat	12908	1.34181	0.0194765
Adck2	57869	1.34133	0.00455442
Ppt2	54397	1.34101	0.023877
2900011F02Rik	72901	1.34086	0.0234395
Tgm3	21818	1.34057	0.0118122
Rpia	19895	1.33913	0.000515422
Stard10	56018	1.33641	0.0193324
LOC100046535	100046535	1.336	0.0443486
Zfp13	22654	1.33547	0.0174998
C230081A13Rik	244895	1.33539	0.0277496
Tpra1	24100	1.33283	0.0113151
Olfr149	235256	1.33168	0.00190825
Lin28a	83557	1.33145	0.0142579
H19	14955	1.33095	0.00715673
Olfr353	258943	1.33088	0.0224541
Aldh4a1	212647	1.33035	0.0341643
Coro6	216961	1.33029	0.0345475
Ovol2	107586	1.32914	0.0115484
Shroom2	110380	1.32894	0.0466563
Slc43a2	215113	1.32731	0.00429463
Yjefn3	234365	1.3272	0.00524694
Hand2	15111	1.32607	0.0379476
LOC674850	674850	1.32499	0.0441135
Aldh9a1	56752	1.32425	0.0471775
Fam195a	68241	1.32405	0.0169405
6530418L21Rik	109050	1.32329	0.0453548
Gm4633	100043767	1.32308	0.0377158
Shmt1	20425	1.32278	0.0105349
Srebf1	20787	1.31996	0.0474825
Bcl7a	77045	1.31941	0.0351704
Arhgdib	11857	1.31875	0.0443539
Krtap26-1	69533	1.31832	0.0166939
Alad	17025	1.31816	0.00584297
Lenep	57275	1.31771	0.0258377
Krtap4-9	665998	1.31738	0.0244862
AU020094	105596	1.31661	0.0102307
Gpaa1	14731	1.31591	0.0437595
Lrrc24	378937	1.3153	0.0264394
9530048J24Rik	78420	1.31515	0.0106781
Cpt1b	12895	1.31367	0.0224452
Myl9	98932	1.31346	0.0457589
C3ar1	12267	1.31115	0.0460068
Afap1l1	106877	1.31087	0.0427906
Megf11	214058	1.31082	0.0067134
Tmem146	106757	1.31039	0.0120141
Tbc1d22b	381085	1.3097	0.00513012
Vwa3b	70853	1.3088	0.0396912
Ybx2	53422	1.30759	0.00745143
Acy3	71670	1.30735	0.0245521
Zhx2	387609	1.30634	0.0398696
Adam30	71078	1.30591	0.00536093
Svil	225115	1.30543	0.00643044
Shmt2	108037	1.30541	0.0411604
Ppargc1b	170826	1.30507	0.0150981
C81489	97547	1.30468	0.0319465
Tmem223	66836	1.30409	0.0129901
Gm3353	100041461	1.30311	0.0433809
Slc6a8	102857	1.30249	0.00308519
Krtap10-10	544710	1.3023	0.0429688
Cyp4a10	13117	1.30215	0.021241
Nova1	664883	1.30194	0.00285417
Amz2	13929	1.30178	0.0145842
4933440N22Rik	74471	1.30162	0.0348312
Hsf1	15499	1.30056	0.0439068
Ckmt1	12716	1.29822	0.034525
1700090G07Rik	78469	1.29798	0.0242729
Atad3a	108888	1.297	0.0416843
Mapk8ip3	30957	1.29696	0.0343366
Calr4	108802	1.29545	0.0327516
Gm9970	621407	1.29449	0.0430198
0610012G03Rik	106264	1.29425	0.0398861
Pcdhb21	93892	1.29423	0.0355312
Mgll	23945	1.29351	0.0451379
Dot1l	208266	1.29291	0.0257541
Ccbl1	70266	1.29166	0.0204484
Etnk2	214253	1.291	0.0138799
Ccbl1	70266	1.28912	0.0469265
Zfp316	54201	1.28881	0.0411082
5530400B01Rik	71434	1.2886	0.0364357
Hpn	15451	1.28831	0.0220298
4930597O21Rik	75373	1.28828	0.00327592
Agt	11606	1.28796	0.033877
Zfp341	228807	1.28768	0.0241883
LOC100047284	100047284	1.28704	0.0336108
Dusp28	67446	1.28669	0.0297201
Rnf217	268291	1.2866	0.0450057
Gm5182	382567	1.28563	0.0415757
Homer3	26558	1.28475	0.0105898
Rab11b	19326	1.2846	0.0022449
Kctd2	70382	1.28392	0.0170779
Cbx2	12416	1.28351	0.00473125
Prpf40b	54614	1.28251	0.00550976
Hsbp1l1	66255	1.28241	0.0326418
Crhr1	12921	1.28188	0.00181854
0610009O20Rik	66839	1.28104	0.0439937
Thra	21833	1.28068	0.0240309
Fgf17	14171	1.28051	0.0305498
Fam5b	240843	1.28047	0.0218438
C030006K11Rik	223665	1.27974	0.0023696
Plxna1	18844	1.27959	0.045127
LOC100047570	100047570	1.27889	0.0121624
Mapkapk2	17164	1.2786	0.0422274
Fzr1	56371	1.27823	0.0216354
Endog	13804	1.27757	0.0447462
Arhgef10l	72754	1.27736	0.0338364
LOC100047131	100047131	1.27723	0.0485181
Impg1	63859	1.27694	0.046965
Pnpla2	66853	1.27601	0.00251754
Olfr1052	259012	1.27499	0.0193796
Mars2	212679	1.27389	0.018673
Rnase13	497071	1.27352	0.0218594
Necab3	56846	1.27347	0.00159388
C130039O16Rik	238317	1.27269	0.0412197
Atp1a3	232975	1.27185	0.0432905
Isg20l2	229504	1.27086	0.0399202
Nlrc5	434341	1.26955	0.0108748
Llgl2	217325	1.26938	0.0299034
Ajap1	230959	1.26788	0.0391923
Fxyd7	57780	1.2671	0.0210384
Kdelr1	68137	1.26674	0.00740511
LOC100046166	100046166	1.26666	0.0293536
Rgs6	50779	1.26666	0.00858698
Gm8719	667598	1.26662	0.0366771
Zfp341	228807	1.2662	0.0380323
Lrrc27	76612	1.26549	0.00518929
Thra	21833	1.26547	0.0368024
2010007H12Rik	69871	1.26515	0.0142312
Bend3	331623	1.26455	0.00806713
4930579K21	212241	1.26434	0.0386474
LOC100046000	100046000	1.26413	0.0120288
Tubgcp6	328580	1.26356	0.0130513
LOC676546	676546	1.26348	0.0169777
1110008L16Rik	66132	1.26339	0.0336102
Yif1b	77254	1.26258	0.0438509
Gpr157	269604	1.26256	0.00869623
Nlrp1a	195046	1.26141	0.0411116
Rps6kb2	58988	1.261	0.0311897
Sox10	20665	1.261	0.0255168
2610024G14Rik	56412	1.26018	0.0369526
Rtn4ip1	170728	1.25929	0.0396389
Hnrnpl	15388	1.25912	0.0291969
Ticam1	106759	1.25842	0.00187836
Foxl2	26927	1.25775	0.0293179
Irgq	210146	1.2577	0.0425311
Cyth1	19157	1.25727	0.0297763
Tymp	72962	1.25717	0.0324963
Fuk	234730	1.25653	0.0109096
Gm4750	207318	1.25628	0.0336864
Slc29a2	13340	1.25628	0.0347811
H2-Ke6	14979	1.25625	0.0142997
Lypd5	76942	1.25592	0.00894659
Gm7693	665570	1.25553	0.0364346
Grwd1	101612	1.25517	0.0247861
Clcn6	26372	1.25347	0.0147739
Exosc5	27998	1.25334	0.00180082
Zfp609	214812	1.25277	0.0409156
2410002I01Rik	78777	1.2526	0.0355611
Atp5d	66043	1.25087	0.0237152
Zbtb7b	22724	1.25067	0.0284625
Gtf2a2	235459	1.25056	0.000309591
LOC100044385	100044385	1.24993	0.00443947
Kcng2	240444	1.24902	0.00523095
Gtf2ird1	57080	1.24883	0.00861475
Wfikkn1	215001	1.24825	0.0224332
Tet3	194388	1.24759	0.0166922
Fzr1	56371	1.24723	0.038892
Sfrs11	69207	1.2466	0.0161657
Serinc2	230779	1.24614	0.0248932
Ppp2r1a	51792	1.24564	0.0151372
Irf6	54139	1.24555	0.023888
Zfp334	228876	1.24503	0.0394636
1700047M11Rik	67330	1.24503	0.0401626
LOC100047930	100047930	1.24495	0.0132432
Phpt1	75454	1.24393	0.0100294
Dhodh	56749	1.24377	0.0341676
Gng4	14706	1.24361	0.0299707
Kcnk4	16528	1.24274	0.0124927
Hcn2	15166	1.24259	0.0199406
Gm3086	100040999	1.24212	0.0326911
Gpc5	103978	1.24165	0.0146342
Arhgef18	102098	1.24151	0.0365319
Mlxip	208104	1.24146	0.00186694
Lrig2	269473	1.24054	0.0350056
9130011E15Rik	71617	1.23983	0.0150437
0610010K14Rik	104457	1.23971	0.00270936
Sdr39u1	654795	1.23937	0.0396042
LOC545198	545198	1.2386	0.0499429
Got2	14719	1.23787	0.0219146
Pppde2	28075	1.23778	0.021761
Mrps27	218506	1.23694	0.000533766
Nme3	79059	1.23684	0.0357912
Eral1	57837	1.23642	0.0243329
Hoxa2	15399	1.23623	0.0204291
Arhgap10	78514	1.23599	0.0128295
Hic2	58180	1.23498	0.00051825
Tbrg4	21379	1.23383	0.0475148
Rcor1	217864	1.23342	0.0141262
Gm4881	232974	1.2333	0.00938292
Acox3	80911	1.23224	0.0407691
Gm6934	628919	1.23197	0.0377743
4933432I09Rik	66779	1.23183	0.0176685
Mapk8ip3	30957	1.23113	0.0474149
Steap4	117167	1.23028	0.0482003
Ovch2	244199	1.22989	0.0352014
BC037032	414066	1.22988	0.0404656
Ncstn	59287	1.22955	0.0082115
Mrpl34	94065	1.22927	0.0194234
Acacb	100705	1.22897	0.0159787
Ly6i	57248	1.22874	0.00554332
Mri1	67873	1.2285	0.0184401
Abcd1	11666	1.22816	0.00484489
2900041H08Rik	78406	1.22811	0.0432227
D7Ertd595e	52137	1.22688	0.0478087
LOC100043728	100043728	1.22656	0.0160151
LOC634135	634135	1.22653	0.0255469
Zpbp2	69376	1.22597	0.0190414
Gm10318	622629	1.22581	0.0434362
Fuz	70300	1.22517	0.0396158
Aes	14797	1.22513	0.0450798
Prl3d1	18775	1.22481	0.044434
Zfp768	233890	1.22434	0.0178375
1700024P12Rik	69392	1.22408	0.0141075
Metrn	70083	1.22374	0.0111575
Rogdi	66049	1.22233	0.00800672
LOC634990	634990	1.2223	0.0140359
5430407P10Rik	227545	1.22134	0.00236171
Lrsam1	227738	1.22132	0.0340918
Gm4869	231836	1.22108	0.0393157
Naa40	70999	1.22072	0.0356748
Nav2	78286	1.21959	0.00435079
Rnps1	19826	1.21909	0.0421076
1700029I15Rik	75641	1.21839	0.029496
Rab11fip3	215445	1.21816	0.000994008
Mpv17l2	234384	1.21801	0.00238519
Esrra	26379	1.21741	0.0218948
Orai1	109305	1.2174	0.0136156
Tcte1	21645	1.21714	0.0349898
Gm5079	327749	1.21661	0.0416944
Rad23a	19358	1.21625	0.0351848
Def8	23854	1.21611	0.0111451
Zfp787	67109	1.21554	0.0074955
Naa10	56292	1.21548	0.00188953
Mrgprf	211577	1.2154	0.0200244
Gm1604b	381059	1.21513	0.0428284
Mylk	107589	1.2151	0.0137526
Kdm4a	230674	1.21503	0.0378284
LOC100045432	100045432	1.21476	0.0212337
Dtwd2	68857	1.21474	0.0147888
Antxrl	239029	1.21472	0.049056
LOC100044654	100044654	1.21431	0.0100022
Tdp1	104884	1.21358	0.0191656
Arvcf	11877	1.21307	0.00428773
Trpc2	22064	1.21241	0.0193438
Rhot2	214952	1.2121	0.0463936
Etfb	110826	1.21151	0.0266273
Sh2d6	71130	1.21106	0.01142
Impdh2	23918	1.21095	0.00588423
Urgcp	72046	1.2109	0.0460277
Coq10a	210582	1.2109	0.0242222
Ola1	67059	1.21086	0.0164954
Olfr1222	258177	1.21068	0.0150428
Acbd7	78245	1.21015	0.0300481
Rhot2	214952	1.20981	0.0140472
Guca2a	14915	1.20831	0.0106948
Ppdpf	66496	1.20807	0.0238442
Gm6473	624138	1.20795	0.0311805
Olfr139	259005	1.2079	0.0407144
Mrps2	118451	1.20744	0.00753381
Olfr1466	258689	1.20724	0.0113584
Ppara	19013	1.20707	0.0182045
Asb17	66772	1.2069	0.020285
Plekhm1	353047	1.20689	0.00957174
LOC100046091	100046091	1.20624	0.0198205
Mrpl38	60441	1.2061	0.00625666
G630016D24Rik	619301	1.20529	0.0145523
Bcs1l	66821	1.2049	0.0111046
Patl1	225929	1.20413	0.0351126
Kif1c	16562	1.20411	0.0424314
Gm9426	668954	1.20393	0.0245901
Cdk10	234854	1.20308	0.0052584
Pgls	66171	1.20076	0.0398869
Krt9	107656	1.19977	0.00505744
Tufm	233870	1.19976	0.024146
Itpk1	217837	1.19974	0.0289688
Akr7a5	110198	1.19973	0.0472925
Ring1	19763	1.19965	0.00246713
Peci	23986	1.19948	0.00527781
Wasf2	242687	1.19859	0.0417587
Mum1	68114	1.1983	0.0242624
Arfrp1	76688	1.1983	0.0306885
Rps6kb2	58988	1.19807	0.0216462
Gm6090	619647	1.19768	0.0217959
Sap130	269003	1.19713	0.0403819
Kctd2	70382	1.19697	0.049989
Oxnad1	218885	1.19666	0.0305249
Mrps35	232536	1.19636	0.00093767
Hapln3	67666	1.19595	0.0301457
Olfr951	258046	1.19593	0.0455018
Pacs2	217893	1.19557	0.0190698
Ppp2r5a	226849	1.19488	0.046372
Ppp5c	19060	1.19425	0.039328
Akt2	11652	1.19368	0.0325633
Krt16	16666	1.19307	0.0100006
Txnrd1	50493	1.19288	0.040688
Phb2	12034	1.1923	0.0498294
Hdac10	170787	1.19167	0.0295967
Sec61b	66212	1.19101	0.00784053
Kcnab1	16497	1.19065	0.0229738
LOC632165	632165	1.19024	0.0121556
Zbtb7b	22724	1.18942	0.00201504
Cpox	12892	1.18934	0.0342612
Mak	17152	1.18926	0.0348132
Zfp644	52397	1.18905	0.0137895
Lcmt2	329504	1.18859	0.036893
Hspbp1	66245	1.18781	0.0157982
Kptn	70394	1.18756	0.00997623
Txnrd2	26462	1.18703	0.0149723
LOC100047148	100047148	1.18638	0.0494226
LOC677388	677388	1.18605	0.00654663
Mapk8ip2	60597	1.18568	0.0231576
Gm9693	676882	1.1854	0.0463462
LOC637711	637711	1.18461	0.00477988
Cinp	67236	1.18429	0.024153
Usp10	22224	1.18362	0.00532968
Zglp1	100009600	1.18317	0.0406018
Synpo	104027	1.183	0.0127008
Stub1	56424	1.1829	0.0347247
Cln3	12752	1.18286	0.0273642
Cnih2	12794	1.18278	0.0324196
Krtap5-3	77215	1.1818	0.0385799
LOC100045241	100045241	1.18125	0.00155392
Gm8066	666372	1.17982	0.00393763
Tmco7	272538	1.17936	0.0352005
Atp6v1e2	74915	1.17857	0.00785096
Mylk3	213435	1.17822	0.0221656
BC026782	545366	1.17809	0.00728569
A530098C11Rik	433294	1.17654	0.0495549
Ptges2	96979	1.17544	0.0333565
8430419L09Rik	74525	1.17532	0.0432048
Cul2	71745	1.17513	0.0207088
LOC100045360	100045360	1.17411	0.0229057
Six1	20471	1.17406	0.0406781
Nf1	18015	1.17347	0.0177734
Urgcp	72046	1.1733	0.0318551
Arl6ip6	65103	1.17165	0.0190853
LOC100045530	100045530	1.17163	0.0392352
Ube2v1	66589	1.17125	0.0398856
Olfr317	257931	1.17111	0.0482594
1110054M08Rik	68841	1.17085	0.00618468
Hoxa11as	15397	1.17062	0.0162625
Abcb8	74610	1.16985	0.0392516
Dlst	78920	1.16956	0.00519344
9130404D08Rik	74549	1.16866	0.0395365
Ints7	77065	1.16647	0.0010816
Tmem150b	330460	1.16639	0.0331734
Csrp2bp	228714	1.16629	0.0098448
2410002F23Rik	668661	1.16401	0.0249043
Magea7-ps	17143	1.1637	0.00237695
Rnf135	71956	1.16332	0.0315414
Klhl8	246293	1.16296	0.0399415
Tbx6	21389	1.16207	0.00530638
H2afb3-ps	624957	1.16189	0.0173212
0610010K14Rik	104457	1.16145	0.0434003
C2cd4a	244911	1.16122	0.0383162
Tmem11	216821	1.16112	0.0121363
Mmp11	17385	1.16076	0.0141165
Kctd13	233877	1.16055	0.00610144
2810408M09Rik	381406	1.15955	0.00259092
Mrpl4	66163	1.15919	0.00524654
2310030N02Rik	76947	1.15891	0.0439706
Zfp518b	100515	1.15878	0.0130713
Rabggta	56187	1.15827	0.0353167
Cd4	12504	1.15821	0.031209
Tbx10	109575	1.15756	0.0256863
LOC640742	640742	1.1559	0.0157618
Nt5m	103850	1.15548	0.0474473
Hinfp	102423	1.155	0.0258332
Tmem79	71913	1.15486	0.0314486
Nfyb	18045	1.15481	0.0345668
Spg7	234847	1.15425	0.0478577
Klc3	232943	1.15399	0.00334166
Cyp2c38	13097	1.15389	0.0457607
Arfip2	76932	1.1537	0.0398021
Pomt1	99011	1.15336	0.0421202
Rab22a	19334	1.15314	0.0101694
Ppp2r2a	71978	1.15253	0.0321578
Adprhl2	100206	1.15241	0.0225343
Sdhaf1	68332	1.15236	0.0170995
BC056474	414077	1.15219	0.0467296
Hdac10	170787	1.15154	0.00777643
Rmnd5b	66089	1.15106	0.00538122
5930416I19Rik	72440	1.1505	0.0339567
Rec8	56739	1.15044	0.0412946
Pip4k2b	108083	1.15026	0.0325314
G6pc3	68401	1.15007	0.0365583
Abcb6	74104	1.14844	0.048166
Slc25a39	68066	1.14805	0.0292504
Grwd1	101612	1.14793	0.035675
Arap1	69710	1.14776	0.00518185
Shf	435684	1.14766	0.0207921
Stk30	26448	1.14751	0.0391359
Cox15	226139	1.14727	0.0139942
Rab5b	19344	1.14687	0.0472059
1300010F03Rik	219189	1.14665	0.0233145
Dmpk	13400	1.14634	0.024916
Ttc34	242800	1.1461	0.0486822
LOC100039011	100039011	1.14593	0.0309313
Csprs	114564	1.14583	0.0356678
Surf6	20935	1.14524	0.00992222
Rxra	20181	1.14518	0.00554168
Zfp784	654801	1.14491	0.0373385
Mcrs1	51812	1.14483	0.00172234
Zfp646	233905	1.14467	0.010875
Cblb	208650	1.14455	0.0270267
D11Wsu173e	28129	1.14324	0.0234839
Dph1	116905	1.14286	0.0347656
Mad2l2	71890	1.14284	0.0280009
Gne	50798	1.14256	0.0314433
Slc35a4	67843	1.14242	0.00396839
Gm2533	100039982	1.1423	0.0258688
Hars2	70791	1.14182	0.0482011
Cpsf3l	71957	1.14141	0.0117685
Ppdpf	66496	1.14037	0.0128044
Cnnm3	94218	1.13947	0.0158953
Pmf1	67037	1.13878	0.0119121
Th	21823	1.13873	0.0213888
Ndufs7	75406	1.13844	0.0338197
Gm4995	245651	1.13811	0.0180561
Mrps36	66128	1.13805	0.0253629
U46068	228801	1.1379	0.0246995
Dnajc11	230935	1.13744	0.0157496
5033430I15Rik	76000	1.13741	0.0328964
Tmem134	66990	1.13734	0.031296
Lelp1	69332	1.13669	0.031952
Tmem135	72759	1.13666	0.0413845
2310021H06Rik	67135	1.13656	0.0381775
LOC100047736	100047736	1.13635	0.0111926
Pla2g6	53357	1.13542	0.046124
Cd164l2	69655	1.13505	0.0443099
Rgp1	242406	1.13485	0.0398564
Nmnat3	74080	1.13482	0.0283447
Rnaseh2c	68209	1.13429	0.0425137
Hddc2	69692	1.13337	0.0492778
Plekhj1	78670	1.1331	0.0358188
Rfc2	19718	1.13306	0.0329975
Gm7574	665295	1.1324	0.0394345
Ttc19	72795	1.13232	0.0412018
Arl9	384185	1.13169	0.0486581
Tars2	71807	1.13168	0.0453791
Naa11	97243	1.13154	0.0236846
Fxn	14297	1.13151	0.0288061
Nkiras2	71966	1.12891	0.0416555
Gsdmc	83492	1.12865	0.00573822
Napa	108124	1.1279	0.0498932
BC080695	329986	1.12789	0.0469694
Cuta	67675	1.12771	0.0189051
Abcd4	19300	1.12757	0.0112336
LOC633924	633924	1.12724	0.0219689
1700016P03Rik	668604	1.12667	0.0452166
Gm6705	626785	1.12641	0.037791
Gm6209	621304	1.12634	0.0451433
Mrps2	118451	1.1261	0.0316752
Il27	246779	1.12523	0.00286626
Thoc3	73666	1.12507	0.0233143
Mrps26	99045	1.12471	0.0198559
Nudt16l1	66911	1.12447	0.0363278
Sec24a	77371	1.12445	0.0486114
Mrps24	64660	1.12334	0.0492003
Tmem150a	232086	1.12324	0.0158041
1810008A18Rik	108707	1.12286	0.00676557
Aco2	11429	1.12273	0.0321258
Adam11	11488	1.12233	0.0382931
4930560O18Rik	75838	1.12197	0.0152934
Ndufa7	66416	1.12089	0.0253748
Kpna6	16650	1.11936	0.0369848
Rab21	216344	1.11922	0.00689402
Pskh1	244631	1.11902	0.010549
Preb	50907	1.11892	0.038677
Acadvl	11370	1.11726	0.00608091
Ldoc1l	223732	1.11671	0.0227302
Ndst1	15531	1.11469	0.0200608
Acot8	170789	1.11424	0.0404421
Adssl1	11565	1.11409	0.0170245
Prdm9	213389	1.11254	0.0488985
LOC677262	677262	1.11215	0.0107821
Man2c1	73744	1.11214	0.0401714
Rsph3a	66832	1.11162	0.0228844
Atp5sl	66349	1.1101	0.0464808
Rab24	19336	1.10959	0.042841
Zfpl1	81909	1.10884	0.0219028
Gm5911	546080	1.10876	0.028833
Stra13	20892	1.10869	0.0416644
Xpo7	65246	1.10786	0.0449827
LOC100048366	100048366	1.10707	0.0126846
Ptcd2	68927	1.10637	0.00324758
Zfp707	69020	1.1043	0.0101714
1500001M20Rik	68971	1.10173	0.00754167
Kcnh4	380728	1.10157	0.0141432
Dap3	65111	1.10131	0.0248844
Pomt2	217734	1.1001	0.0417739
Opa3	403187	1.09953	0.0138602
4930525G20Rik	320163	1.09925	0.0310417
Gm6941	629036	1.09869	0.0292516
Pemt	18618	1.09792	0.0375313
Mtap6	17760	1.0969	0.0400226
Nkain1	67149	1.09447	0.0271373
LOC635326	635326	1.09289	0.00350986
Puf60	67959	1.0928	0.0238055
Tjap1	74094	1.09226	0.0159802
Btbd1	83962	1.09194	0.0262478
Tmem55a	72519	1.0911	0.00381272
Rangrf	57785	1.09039	0.0310929
Arfrp1	76688	1.08921	0.0292172
Ap2m1	11773	1.08852	0.00246721
Nipa2	93790	1.08695	0.0295206
Tomm34	67145	1.08638	0.0258809
Gal	14419	1.08542	0.00415806
Sec23b	27054	1.08443	0.0391038
Smug1	71726	1.08426	0.021656
Ralgapb	228850	1.08194	0.0419863
Grm2	108068	1.07963	0.00659901
Pml	18854	1.07903	0.0238363
Nat10	98956	1.07714	0.000663787
Icmt	57295	1.07571	0.0393078
Cd37	12493	1.07541	0.0169762
Ywhae	22627	1.07506	0.0294804
Rsl24d1	225215	1.07086	0.0488084
Lars2	102436	1.07084	0.0366755
Ovca2	246257	1.06948	0.0083552
Coq2	71883	1.06708	0.0388482
Ube2f	67921	1.06495	0.00476423
Rbm45	241490	1.06492	0.039426
Gm11270	625752	1.06181	0.0476636
3110001D03Rik	66928	1.06006	0.031817
Eif4enif1	74203	1.05796	0.0407627
Hs2st1	23908	1.05026	0.00575745
Rpl36-ps9	665591	1.04951	0.0095968
Hmgcl	15356	1.04484	0.0297324
Cuedc2	67116	1.04263	0.0239335
BC004004	80748	-1.02703	0.0214419
Napg	108123	-1.04876	0.0476848
6720456B07Rik	101314	-1.05078	0.0364028
LOC637593	637593	-1.05529	0.0486846
Mocs2	17434	-1.05921	0.0107055
Golga7	57437	-1.05968	0.0486836
Zfp715	69930	-1.06068	0.0483119
Rpl19	19921	-1.06486	0.015963
2210013O21Rik	70123	-1.06505	0.0436672
Mrpl20	66448	-1.06842	0.0252131
Morf4l1	21761	-1.06859	0.0314984
Ankrd17	81702	-1.07207	0.0126157
Fam76b	72826	-1.07212	0.010069
Rps27	57294	-1.07246	0.0260653
Esyt2	52635	-1.07405	0.0455446
Rwdd2b	53858	-1.07608	0.0440537
Actr10	56444	-1.07615	0.0147577
Acsf2	264895	-1.07663	0.0289823
Ptp4a2	19244	-1.07715	0.0217808
Mtdh	67154	-1.07738	0.031281
Rbm18	67889	-1.07838	0.0287027
Psmc3	19182	-1.08036	0.0337293
Gnai1	14677	-1.08118	0.0318973
Smt3h2-ps	111296	-1.08274	0.0428255
Psme2	19188	-1.08286	0.0338282
Rpl22	19934	-1.08297	0.0171102
Gm6948	629116	-1.08317	0.0273117
Gm11829	546828	-1.08521	0.0143892
Zcrb1	67197	-1.08631	0.0156225
Pak1ip1	68083	-1.08634	0.0154648
Qk	19317	-1.08651	0.0349732
LOC100049084	100049084	-1.0867	0.0017145
Ubb	22187	-1.0869	0.00310965
Limk2	16886	-1.08742	0.0398182
D230037D09Rik	320351	-1.08835	0.0216217
Gm2375	100039697	-1.08991	0.0413167
Txndc15	69672	-1.08992	0.00915394
Eapp	66266	-1.09009	0.0487269
Rps10	67097	-1.09126	0.0275937
Rheb	19744	-1.09173	0.0478344
Zbtb24	268294	-1.09358	0.00748213
Pdcd5	56330	-1.09404	0.0369744
Hipk3	15259	-1.09474	0.00546108
Bmp8a	12163	-1.0958	0.0272681
A530041M06Rik	399576	-1.09654	0.000866424
Zbtb25	109929	-1.09708	0.0443418
Psma5	26442	-1.09742	0.0229357
Hmgb1	15289	-1.09742	0.00845968
Rbbp7	245688	-1.0976	0.0371202
rp9	55934	-1.10021	0.0170834
Ssbp1	381760	-1.10049	0.00919282
AI848100	226551	-1.10228	0.0174742
Utp3	65961	-1.1028	0.0358468
Fryl	72313	-1.10408	0.0299853
Psmd1	70247	-1.10472	0.0494891
Ufd1l	22230	-1.10612	0.00713433
Gm13886	668744	-1.1095	0.048499
Aggf1	66549	-1.11032	0.00301119
Grlf1	232906	-1.11034	0.0180867
Hprt	15452	-1.11042	0.041195
Ggh	14590	-1.11064	0.0188988
Tmem5	216395	-1.11082	0.0166082
Ddx3x	13205	-1.11104	0.012796
Csf1r	12978	-1.11139	0.0495176
Ctsa	19025	-1.11175	0.042795
Dync1i2	13427	-1.11211	0.00843585
Ptpn11	19247	-1.1123	0.0244095
B3galt4	54218	-1.1127	0.0220379
4933439F18Rik	66771	-1.11472	0.0275636
3830406C13Rik	218734	-1.11493	0.0109313
Gm16060	620771	-1.11779	0.0330745
Cwc15	66070	-1.11802	0.00676247
Pola2	18969	-1.11811	0.00384834
LOC100044456	100044456	-1.11824	0.0228284
Gm12751	100039220	-1.11864	0.043851
Gm5548	433643	-1.11961	0.0186198
Rsl1d1	66409	-1.1198	0.0325457
Nrap	18175	-1.12011	0.0427019
Mdm2	17246	-1.12137	0.00791762
Dph3	105638	-1.12146	0.00691629
Gm5865	545747	-1.12148	0.0148028
Arl1	104303	-1.12247	0.0234178
Mapk12	29857	-1.12274	0.00319215
Rars2	109093	-1.12285	0.0303743
Golga5	27277	-1.12294	0.0478069
Ppp1r2	66849	-1.12324	0.00168869
Cetn2	26370	-1.12355	0.0463536
Gkap1	56278	-1.12425	0.0044409
LOC100045753	100045753	-1.12441	0.0369142
Lactb2	212442	-1.1245	0.0311299
Mbtd1	103537	-1.12465	0.038092
Dnajc8	68598	-1.12566	0.0311543
Synj2bp	24071	-1.12671	0.0263375
Stx4a	20909	-1.12697	0.0465828
Galk2	69976	-1.12742	0.00522376
Gmps	229363	-1.12758	0.00752717
Srp19	66384	-1.12826	0.0330444
Ubxn8	108159	-1.12918	0.0473779
Atp6v1d	73834	-1.13044	0.0199959
Sumo1	22218	-1.13108	0.0191945
Wnk1	232341	-1.13108	0.0078388
Rpl7	19989	-1.13223	0.0404094
Vps36	70160	-1.13243	0.0428459
2310058N22Rik	71921	-1.1329	0.0478766
Mfsd1	66868	-1.13367	0.03414
Ensa	56205	-1.13373	0.0459301
Wdsub1	72137	-1.13396	0.0258716
Sypl	19027	-1.13405	0.0336565
Cul4b	72584	-1.13457	0.0381927
Sumo2	170930	-1.13457	0.0129853
Psmc1	19179	-1.13471	0.0330028
2310004I24Rik	66358	-1.13519	0.0289493
Rbm7	67010	-1.13527	0.0240085
Yaf2	67057	-1.1357	0.0201603
Bud31	231889	-1.13609	0.00271244
Elmod2	244548	-1.13706	0.0264483
Psma1	26440	-1.13713	0.0349997
Kctd18	51960	-1.13727	0.0303665
Ik	24010	-1.13753	0.0283697
Msl2	77853	-1.13768	0.0250364
Zscan21	22697	-1.13783	0.0312879
Gm5242	383424	-1.13798	0.0330159
2900041M22Rik	78403	-1.13839	0.00871085
Atf2	11909	-1.13868	0.00295043
Rab5a	271457	-1.13913	0.0106946
Lancl2	71835	-1.13916	0.00254726
Stx4a	20909	-1.13923	0.0308674
Arl1	104303	-1.13925	0.00507248
0610007P08Rik	76251	-1.1393	0.0311071
Zbtb20	56490	-1.14004	0.0300992
Hnrnpa2b1	53379	-1.14011	0.0052097
Eif1ax	66235	-1.1402	0.0236994
Psmc5	19184	-1.14071	0.0205667
Psmd4	19185	-1.1421	0.0304861
Spag9	70834	-1.14236	0.00485127
Pias1	56469	-1.14273	0.0371702
Gm12444	624430	-1.14283	0.0246003
Chac2	68044	-1.14306	0.0264839
C230096C10Rik	230866	-1.14398	0.0367572
Ndel1	83431	-1.14404	0.0217795
Ccdc53	67282	-1.1442	0.0254541
Clk1	12747	-1.14429	0.0460161
Vps4b	20479	-1.1444	0.0249573
Snrpb2	20639	-1.14496	0.00390191
Mrpl54	66047	-1.14496	0.00993057
Hist1h2bc	68024	-1.14516	0.0102688
H3f3b	15081	-1.14538	0.034742
4732418C07Rik	230648	-1.14552	0.0207196
Akr1b8	14187	-1.14587	0.0396335
Vcp	269523	-1.14595	0.00954874
Anapc4	52206	-1.1461	0.00547403
3110099E03Rik	100043232	-1.1466	0.0343575
Dcaf17	75763	-1.14684	0.0419622
Psmd12	66997	-1.14705	0.000248305
Ppp1r7	66385	-1.14756	0.0458633
Derl1	67819	-1.14761	0.0128224
Sumf1	58911	-1.14791	0.0318428
Ube2v2	70620	-1.14831	0.0272636
Med7	66213	-1.14882	0.0281594
Eps15	13858	-1.14894	0.0362763
Atp7a	11977	-1.14897	0.0120469
LOC630284	630284	-1.14899	0.0206265
Nampt	59027	-1.14982	0.0298503
Cbwd1	226043	-1.15169	0.00573811
Zdhhc17	320150	-1.15235	0.00304047
Cd47	16423	-1.15284	0.0463521
Gm12344	628108	-1.15332	0.0493833
Stag1	20842	-1.15345	0.0126629
Rad17	19356	-1.15359	0.0492469
Ints8	72656	-1.15434	0.0273455
Trim16	94092	-1.15459	0.00674804
Nup188	227699	-1.15635	0.0188679
Pttg1ip	108705	-1.15716	0.0227373
Snap29	67474	-1.15782	0.0164875
Hist1h4i	319158	-1.15791	0.0427203
Eif2s1	13665	-1.15849	0.0313038
Itch	16396	-1.15859	0.0174337
LOC100048326	100048326	-1.15873	0.0499243
Phax	56698	-1.1588	0.00378406
Krit1	79264	-1.15883	0.0100472
Cep192	70799	-1.15999	0.0351566
Hap1	15114	-1.16004	0.0347836
Clcn3	12725	-1.16034	0.0268275
Psmc2	19181	-1.16042	0.041015
AI225934	98884	-1.16046	0.0246934
Catsper2	212670	-1.16048	0.00800512
Fam103a1	67148	-1.16104	0.0206581
Larp4b	217980	-1.16126	0.00493042
Pgcp	54381	-1.16141	0.0414393
Rnf114	81018	-1.16148	0.00254619
Tmem50a	71817	-1.16257	0.0488647
Trim24	21848	-1.16271	0.0118377
Med7	66213	-1.16332	0.00263875
Gtf2h1	14884	-1.16336	0.0386114
4930432O21Rik	74670	-1.16354	0.0411408
Ngdn	68966	-1.16356	0.0220516
BB283564	554160	-1.16391	0.0347786
Zfp825	235956	-1.16405	0.013453
Sergef	27414	-1.16428	0.0399421
Gm9892	100040220	-1.16438	0.00908648
Syap1	67043	-1.16521	0.0121754
Gm12344	628108	-1.16589	0.00983275
Atp6v1a	11964	-1.16594	0.0223868
Ralbp1	19765	-1.16633	0.0246979
Eprs	107508	-1.16633	0.033513
2410129H14Rik	76789	-1.16658	0.0451627
Slain2	75991	-1.16778	0.020418
Ogg1	18294	-1.16796	0.0261188
Usp14	59025	-1.16834	0.00465699
Taf1d	75316	-1.1685	0.0411337
Vrk1	22367	-1.16936	0.0392947
Mrpl47	74600	-1.17045	0.0306641
Ugp2	216558	-1.17138	0.0320589
Ap3s1	11777	-1.17161	0.0159018
Sgms1	208449	-1.17176	0.0179966
Gm16039	100036521	-1.17177	0.0473223
Gm12183	432554	-1.17326	0.0360416
Sirt1	93759	-1.17336	0.031981
Commd8	27784	-1.17369	0.0472254
Ccdc144b	241943	-1.17385	0.00825289
Mia3	338366	-1.17397	0.0417774
Rasgrp4	233046	-1.17447	0.0437277
Slc9a6	236794	-1.17559	0.0471873
Tbk1	56480	-1.17721	0.00946103
Cyb5	109672	-1.17756	0.0238094
BC030336	233812	-1.17776	0.0179713
Ccdc52	212514	-1.17791	0.0460669
Wfs1	22393	-1.1781	0.0114569
Cdk7	12572	-1.17823	0.00341891
Gm3243	100041270	-1.17907	0.0323452
Gm2386	100039719	-1.17941	0.0499418
Atp6v1a	11964	-1.17965	0.0284232
D14Abb1e	218850	-1.18032	0.049244
A930035D04Rik	320946	-1.1808	0.00930793
2810008M24Rik	75616	-1.18096	0.0267978
Stxbp3a	20912	-1.1818	0.0478468
March7	57438	-1.18217	0.0493679
Zc3h13	67302	-1.1823	0.0452064
Sostdc1	66042	-1.18289	0.0337474
D030063E12	328530	-1.18311	0.00756884
AU022870	231874	-1.18319	0.0162932
Stard3nl	76205	-1.18375	0.00582235
Gnptab	432486	-1.18445	0.0165158
Gxylt1	223827	-1.18516	0.00573498
Tmem68	72098	-1.18537	0.0283029
Cd80	12519	-1.18545	0.0491628
Creg1	433375	-1.18547	0.0410856
Smarce1	57376	-1.18656	0.0152919
Pter	19212	-1.18667	0.0157851
Eif2s2	67204	-1.18725	3.76529e-05
Psmc6	67089	-1.18784	0.0072556
Cd63	12512	-1.18808	0.0102253
8430410K20Rik	78100	-1.18854	0.0195423
Rlf	109263	-1.18873	0.0315167
Cab39	12283	-1.18979	0.0376378
Tor1aip2	240832	-1.1898	0.0168338
Rpap2	231571	-1.19002	0.0106192
LOC100046838	100046838	-1.19077	0.00816628
Zfp790	233056	-1.19089	0.0493215
2810002D19Rik	66457	-1.19133	0.0116486
Tmem184c	234463	-1.19138	0.0104712
Gm7459	665041	-1.19164	0.0104291
Fam119a	67099	-1.1918	0.0178847
Clk4	12750	-1.19288	0.0352276
Tmem216	68642	-1.1929	0.0191898
Map3k9	338372	-1.19322	0.018433
Dusp3	72349	-1.19354	0.0391623
Ubn2	320538	-1.19364	0.0110236
Kif3a	16568	-1.19407	0.0420758
Tdrd7	100121	-1.19413	0.041055
Cfl2	12632	-1.19524	0.00754258
A630057N01Rik	320057	-1.19526	0.0257508
Flrt2	399558	-1.19593	0.0347163
Rab40b	217371	-1.19631	0.011585
Bdp1	544971	-1.19692	0.0018518
Rdx	19684	-1.19753	0.0420614
Zfp229	381067	-1.19768	0.0286868
Dhx36	72162	-1.198	0.0384878
Pcsk2	18549	-1.19872	0.013642
Ttc14	67120	-1.19938	0.0498556
Trnt1	70047	-1.19962	0.0206982
Gm4939	238963	-1.20003	0.0301165
Als2	74018	-1.20008	0.0291243
Zfp189	230162	-1.20014	0.030089
Zfand2a	100494	-1.20056	0.0332942
Zfp354b	27274	-1.20058	0.0231474
Ubr7	66622	-1.20067	0.0262616
Yod1	226418	-1.20105	0.0479965
1110018J18Rik	66129	-1.20151	0.0446822
Lamp2	16784	-1.20153	0.0256408
Ugp2	216558	-1.20214	0.0292245
Npm1	18148	-1.20291	0.0143339
Gm5513	433225	-1.20329	0.0223903
Mudeng	74385	-1.20414	0.0315314
Svil	225115	-1.20464	0.011584
Gm4383	100043354	-1.20494	0.0313684
Phf3	213109	-1.20503	0.00626825
Casc4	319996	-1.20541	0.024531
Cops2	12848	-1.20554	0.0324671
Rab5a	271457	-1.20586	0.00593268
Gm3781	100042306	-1.20611	0.0243561
Mbp	17196	-1.20612	0.0485841
Naa50	72117	-1.2062	0.0415813
Ddx5	13207	-1.20635	0.0441316
Dnajc12	30045	-1.20666	0.0171107
Wdr44	72404	-1.20666	0.0279243
Amhr2	110542	-1.20668	0.0129328
Gm11488	623115	-1.20674	0.00921237
Pik3cb	74769	-1.20699	0.0278419
Hmgb1	15289	-1.20796	0.0377581
Ctsh	13036	-1.20869	0.0036333
Tmem30a	69981	-1.20884	0.00541244
Gm1976	100038868	-1.20899	0.0190929
AI314604	102027	-1.20927	0.0117315
Akap13	75547	-1.20934	0.033693
Psmd6	66413	-1.20938	0.0280554
Xpa	22590	-1.20954	0.00743219
Vbp1	22327	-1.20965	0.0112186
H2-T10	15024	-1.21016	0.000342999
Fam179b	328108	-1.21045	0.0430159
Atp6v0e	11974	-1.21068	0.00292571
Gmfb	63985	-1.21076	0.00104394
Fndc3a	319448	-1.21095	0.0304977
Tank	21353	-1.21147	0.0170107
Prnp	19122	-1.21153	0.0275025
Serinc1	56442	-1.21155	0.00416347
Aebp2	11569	-1.21165	0.001575
Atp1a4	27222	-1.21285	0.00262305
Fxr1	14359	-1.21391	0.0200474
Derl2	116891	-1.21404	0.031504
D630030B22Rik	53963	-1.21455	0.0387393
Trim24	21848	-1.2152	0.0441706
Vps24	66700	-1.21522	0.00138804
Mnat1	17420	-1.21555	0.00338142
Fam70a	245386	-1.21605	0.0351696
Nsfl1c	386649	-1.21614	0.0274035
Cops2	12848	-1.21635	0.0132261
Gm15785	667182	-1.21667	0.0196572
Ddx46	212880	-1.21675	0.00632008
Smpx	66106	-1.21711	0.0171202
Gm12359	100037262	-1.21729	0.0272323
Gabpa	14390	-1.21786	0.0232189
Evi5	14020	-1.21881	0.0352084
Rpp38	227522	-1.21932	0.0105707
Bnip3l	12177	-1.21949	0.0269481
Wdr47	99512	-1.22008	0.00757665
Gm5919	546150	-1.22022	0.0103575
Mtap7d3	320923	-1.22027	0.0259328
Zc3h15	69082	-1.22053	0.0098655
Rala	56044	-1.22061	0.0297681
Igsf9b	235086	-1.22076	0.0480246
Glod4	67201	-1.22163	0.0137498
Mkln1	27418	-1.22181	0.022795
Mctp1	78771	-1.22221	0.0378589
Dnajc18	76594	-1.22234	0.03286
Zfml	18139	-1.22262	0.00148862
Cenpj	219103	-1.22296	0.013728
Gm8277	666758	-1.22342	0.0448224
Acat2	110460	-1.22461	0.0290425
Abcb4	18670	-1.22467	0.0144326
Wdr48	67561	-1.22503	0.049297
Pmfbp1	56523	-1.22517	0.0406676
Srpx2	68792	-1.22548	0.0129222
Cd83	12522	-1.22601	0.0442407
Tbc1d23	67581	-1.22659	0.00666693
Dtwd1	69185	-1.22693	0.0252002
Clk4	12750	-1.22694	0.0163282
Bbs5	72569	-1.22745	0.0255499
Zfx	22764	-1.22776	0.00813929
Zfp759	268670	-1.22795	0.0339096
A730098P11Rik	624582	-1.22809	0.0301506
Fam126b	213056	-1.22865	0.00642237
LOC638301	638301	-1.22877	0.0440623
Golgb1	224139	-1.23061	0.0130102
Mettl4	76781	-1.23069	0.00828077
Ntng1	80883	-1.23083	0.00225298
LOC100045405	100045405	-1.23138	0.00627454
Dnajb6	23950	-1.23169	0.00168733
Xpa	22590	-1.23236	0.00145405
Tmem184c	234463	-1.23273	0.0104532
1700009P17Rik	75472	-1.23327	0.0408398
Asah2	54447	-1.23383	0.0147293
A530054K11Rik	212281	-1.23451	0.0478353
Tgfbr1	21812	-1.23477	0.00168748
Gm7111	633385	-1.23484	0.000878561
Nap1l1	53605	-1.23513	0.0135592
Gm4811	218301	-1.2352	0.0301493
Ccdc82	66396	-1.23554	0.0462916
Wdr38	76646	-1.23597	0.0424013
2810001G20Rik	66456	-1.23605	0.0239009
Pus3	67049	-1.23647	0.0129502
Gclc	14629	-1.23653	0.0400492
Akap9	100986	-1.23709	0.045892
Sat1	20229	-1.2378	0.00571506
Erlin1	226144	-1.23786	0.0480469
Ranbp6	240614	-1.2384	0.00901932
Ubfd1	28018	-1.23851	0.00959182
Zfp161	22666	-1.23877	0.0265554
Gm8892	667950	-1.2389	0.0467634
LOC100048030	100048030	-1.23917	0.0388874
Mier3	218613	-1.23982	0.0148784
Neb	17996	-1.24205	0.0491981
Dnttip2	99480	-1.24207	0.018305
Dnajb6	23950	-1.24275	0.0125187
Gxylt1	223827	-1.24297	0.0304497
Zc3h13	67302	-1.24311	0.0472074
Klra16	27424	-1.24354	0.00475146
Gabpa	14390	-1.24457	0.038771
Wls	68151	-1.24576	0.00574559
Ska2l-ps	625534	-1.24589	0.0304341
Gm4005	100042747	-1.24614	0.0200199
Kin	16588	-1.24625	0.00423014
Gm4587	100043683	-1.24636	0.0146178
5730457N03Rik	70593	-1.24715	0.000193411
Haus6	230376	-1.24903	0.0335612
Zc3h7a	106205	-1.24912	0.0205359
Vamp7-ps	664901	-1.25	0.00198497
H2-T9	15051	-1.2504	0.00258116
Ccnl1	56706	-1.25074	0.0417724
Socs4	67296	-1.25074	0.0144747
Rbm27	225432	-1.25076	0.0483024
Ascc3	77987	-1.25082	0.0452623
Krr1	52705	-1.25141	0.035506
Gm3609	100041986	-1.25149	0.0354621
Ddx50	94213	-1.25232	0.018144
Usp6nl	98910	-1.25269	0.041448
Psme2	19188	-1.25271	0.0484297
Ccdc90b	66365	-1.25283	0.0329164
Pkn2	109333	-1.25284	0.0159719
Tmem91	320208	-1.25291	0.0372951
Npm1	18148	-1.25306	0.00602308
Smc3	13006	-1.25356	0.00877587
Phf20l1	239510	-1.25384	0.0106961
Psd3	234353	-1.25398	0.0059226
Eif3j	78655	-1.25402	0.00173233
Ttc8	76260	-1.25461	0.00627905
Gm4769	210853	-1.25492	0.0329589
Epc2	227867	-1.2553	0.0238066
9230105E10Rik	319236	-1.25531	0.040398
Krcc1	57896	-1.25543	0.0387355
Syt5	53420	-1.25558	0.0345986
Slc33a1	11416	-1.25571	0.0207239
Gm5473	432959	-1.25648	0.0174986
Polr3f	70408	-1.25667	0.0161807
Whsc1l1	234135	-1.25754	0.00412058
LOC100046205	100046205	-1.25866	0.0377337
2610101N10Rik	67958	-1.25979	0.0486974
Ccdc90b	66365	-1.26008	0.0186176
Cep97	74201	-1.26068	0.040912
Rab30	75985	-1.26085	0.0388217
Inca1	103844	-1.261	0.0360138
Psmd14	59029	-1.26132	0.0103544
Pnn	18949	-1.26201	0.0182793
Fgfr1op2	67529	-1.26288	0.0394514
Gm13698	668096	-1.26303	0.0400814
Sclt1	67161	-1.26306	0.00129227
Itgb1	16412	-1.26385	0.0297409
Dock11	75974	-1.26414	0.0189047
Trpm7	58800	-1.26531	0.0140953
Lrrfip2	71268	-1.2656	0.0366468
Ccdc80	67896	-1.26566	0.0220941
Trip4	56404	-1.2668	0.0473475
Slfn9	237886	-1.26691	0.00294852
Gm14326	665211	-1.26734	0.0156517
Ankrd29	225187	-1.2684	0.00805552
Gm8554	667280	-1.2693	0.0441251
Gm71	207965	-1.26962	0.013815
Ttc3	22129	-1.26968	0.0315238
Rnf6	74132	-1.27042	0.0186547
Cnot4	53621	-1.27069	0.0387486
Wdr43	72515	-1.27084	0.00704473
Qpct	70536	-1.27143	0.0334619
Zfr	22763	-1.27226	0.0382641
Cyth3	19159	-1.27271	0.0425489
Ube2w	66799	-1.27304	0.0103439
Pcdh15	11994	-1.27436	0.00586622
Strn	268980	-1.27531	0.0238104
Adamts5	23794	-1.27533	0.0158808
Gm5989	546894	-1.27545	0.0133689
Rnaseh2b	67153	-1.27562	0.0470939
Zfp800	627049	-1.27676	0.0270373
Cebpg	12611	-1.27682	0.0124149
Dclre1c	227525	-1.27705	0.0466169
Fnip1	216742	-1.27867	0.0147259
Arsk	77041	-1.27896	0.0393507
Vps13a	271564	-1.27909	0.0456048
Jmjd1c	108829	-1.27929	0.0112897
Hrh1	15465	-1.27954	0.0493543
Serping1	12258	-1.27964	0.0265504
Cacybp	12301	-1.27987	0.0136576
Gda	14544	-1.28001	0.038229
Gm7160	635504	-1.28051	0.046117
A230046K03Rik	319277	-1.28055	0.0170517
Apc	11789	-1.28086	0.0468396
Acot10	64833	-1.28145	0.0230758
Zfp160	224585	-1.2815	0.0301502
Ccdc111	408022	-1.2815	0.0273335
Pter	19212	-1.28225	0.0225599
Gm3006	100040860	-1.28311	0.0210682
Zcchc11	230594	-1.28318	0.0459748
Ergic2	67456	-1.28332	0.0173162
Gm3430	100041612	-1.28535	0.0309062
Whsc1	107823	-1.28567	0.00284435
Psd3	234353	-1.2862	0.000729076
Gm4514	100043553	-1.28637	0.00762439
C030010L15Rik	77312	-1.28733	0.0385095
P2rx4	18438	-1.2875	0.0174718
Trnt1	70047	-1.2878	0.0418722
Gm3804	100042361	-1.28841	0.0253876
Rapgef5	217944	-1.28872	0.0163446
2310044G17Rik	217732	-1.28953	0.0154005
Gm2682	100040266	-1.28991	0.0307484
Dek	110052	-1.29019	0.00315863
Impact	16210	-1.29032	0.0441371
Diap2	54004	-1.29075	0.048242
Acvr2a	11480	-1.29169	0.0106551
Pja2	224938	-1.29173	0.0298497
Zfp719	210105	-1.29339	0.013082
Csgalnact2	78752	-1.2934	0.00215832
Fgfr3	14184	-1.29444	0.0279205
Arl13b	68146	-1.2946	0.0186183
Pum2	80913	-1.29552	0.017417
Pbrm1	66923	-1.29668	0.0335313
Anxa4	11746	-1.29692	0.0239445
Whsc1	107823	-1.29696	0.0175609
Gm8256	666723	-1.29713	0.046753
Gm3947	100042645	-1.29734	0.00970161
Ppp2r5c	26931	-1.2976	0.00675885
BC005561	100042165	-1.29773	0.03915
Afp	11576	-1.29801	0.0125674
Strn3	94186	-1.29805	0.00281168
Znhit6	229937	-1.29819	0.0236902
Intu	380614	-1.29821	0.00334929
Gm13157	100041677	-1.29885	0.0458199
Herc5	67138	-1.29921	0.0299939
Plekha1	101476	-1.29964	0.0255096
2810474O19Rik	67246	-1.30013	0.0387091
Itgal	16408	-1.30038	0.0496176
Ogfrl1	70155	-1.30251	0.00221594
Pde1a	18573	-1.30273	0.0458548
Casp8ap2	26885	-1.30304	0.0302445
Pcf11	74737	-1.30353	0.0230533
4933421E11Rik	321000	-1.30377	0.0122355
Nsa2	59050	-1.30389	0.0284064
2310035C23Rik	227446	-1.30409	0.0367221
Zfp442	668923	-1.30448	0.0393215
Zfp386	56220	-1.30457	0.0329246
Pla1a	85031	-1.30503	0.0268816
Polk	27015	-1.30518	0.0240097
Mospd2	76763	-1.30559	0.032623
A530047J11Rik	103767	-1.3071	0.0290657
K230015D01Rik	100038474	-1.30733	0.043456
Taf1	270627	-1.30847	0.0495321
Plp2	18824	-1.30974	0.030125
Trim23	81003	-1.31009	0.0156128
Zwint	52696	-1.31034	0.0494665
Chm	12662	-1.31066	0.0497975
Lims1	110829	-1.31075	0.0134774
Itih2	16425	-1.3111	0.0360967
AL117821	404580	-1.31148	0.0131527
Epc2	227867	-1.31191	0.00705344
Rb1cc1	12421	-1.31216	0.0321274
Ap1s2	108012	-1.31275	0.00366014
4931414P19Rik	74359	-1.31384	0.0304278
4930558N01Rik	75840	-1.31428	0.00480523
Gm4499	100043524	-1.31448	0.0473929
Srp54a	24067	-1.31451	0.0434321
Hmga2	15364	-1.31475	0.039066
AA517023	99503	-1.315	0.0290366
Ift57	73916	-1.31537	0.017185
Adam9	11502	-1.31544	6.39776e-05
Nhlh1	18071	-1.31627	0.00650201
Filip1l	78749	-1.3165	0.000985703
AU016916	105268	-1.31657	0.0199775
Plp2	18824	-1.3173	0.00424203
Map3k7	26409	-1.31777	0.0499821
Acsl3	74205	-1.31828	0.00941271
C330019L16Rik	208111	-1.31845	0.0431144
D16Ertd472e	67102	-1.31932	0.0256153
Npm1	18148	-1.31942	0.0202709
Synpo2	118449	-1.3195	0.0406273
1700066M21Rik	73467	-1.31955	0.0037469
2610021A01Rik	668572	-1.32107	0.0272708
Rbm12b	72397	-1.32129	0.0168692
Mgst2	211666	-1.32148	0.0364348
Cul4b	72584	-1.32186	0.00762503
Obfc2a	109019	-1.32265	0.0122586
Pamr1	210622	-1.32319	0.0483677
Atp2b1	67972	-1.32526	0.0310351
Gm3651	100042075	-1.32533	0.0281564
Bbs4	102774	-1.3262	0.0353765
Cyb5r3	109754	-1.32741	0.00637831
Kctd9	105440	-1.32801	0.0257195
Gm3962	100042681	-1.32814	0.0322444
Cpped1	223978	-1.32851	0.00921643
LOC664987	664987	-1.32953	0.0411792
Gm13487	666781	-1.32984	0.0215391
Gpm6b	14758	-1.32989	0.00979998
5330421C15Rik	78279	-1.32991	0.000606994
Mtmr6	219135	-1.3314	0.0167024
Nmt2	18108	-1.33148	0.0473814
Trps1	83925	-1.33202	0.0223723
D16Ertd472e	67102	-1.33289	0.0268919
Hspb2	69253	-1.33521	0.0344671
LOC245219	245219	-1.33524	0.0294098
8030498J20Rik	320389	-1.3357	0.0100362
Mbtd1	103537	-1.33832	0.0345217
6030408B16Rik	77717	-1.33876	0.0235386
Psd3	234353	-1.33957	0.0113953
Atxn3	110616	-1.34009	0.0057713
Zfand5	22682	-1.34025	0.0324445
C030048B08Rik	269623	-1.3412	0.0402315
Zfp280d	235469	-1.34252	0.00306632
Slc10a3	214601	-1.34287	0.0415693
BB163080	106459	-1.3434	0.0268312
Lrrk2	66725	-1.34363	0.0491769
Bclaf1	72567	-1.34429	0.00566147
Scfd1	76983	-1.34443	0.0320728
Vwa5a	67776	-1.34466	0.0113397
Prmt2	15468	-1.34496	0.0396362
Plscr2	18828	-1.34542	0.0136086
Gnpnat1	54342	-1.34622	0.0475445
B130019D13Rik	320983	-1.34636	0.0023929
Ncl	17975	-1.34729	0.0199282
Hist1h2be	319179	-1.34808	0.0209788
Epha3	13837	-1.34945	0.0456232
Col24a1	71355	-1.35061	0.00784593
Gm7792	665802	-1.3514	0.00708071
C1rb	667277	-1.35146	0.00710479
Tax1bp1	52440	-1.35194	0.0337702
Gm7938	666123	-1.35206	0.0189037
Thoc2	331401	-1.35243	0.0107026
Mipol1	73490	-1.35252	0.0041086
Fmr1	14265	-1.35252	0.00125098
Zfp420	233058	-1.35556	0.00327625
1810008I18Rik	73625	-1.35732	0.0143066
Pqlc3	217430	-1.35741	0.0111787
Nt5dc1	319638	-1.35753	0.00292258
A130078K24Rik	399616	-1.35781	0.0297652
Dync2h1	110350	-1.35857	0.00638819
Mfsd6	98682	-1.36011	0.00792195
Mpzl2	14012	-1.36035	0.0105784
Gm9595	673332	-1.36036	0.0178173
Slc35a5	74102	-1.36067	0.0257711
9930111J21Rik1	667214	-1.36093	0.00525585
4922501C03Rik	382090	-1.3635	0.0208043
AW146154	101835	-1.36442	0.00971757
Mtap7d3	320923	-1.3646	0.0463371
1810013L24Rik	69053	-1.36505	0.0496511
Nufip2	68564	-1.36563	0.031685
Slfn8	276950	-1.36658	0.0214601
Lama1	16772	-1.36925	0.0482328
Fhl1	14199	-1.37144	0.00233184
Dcun1d3	233805	-1.373	0.0133761
Cir1	66935	-1.37356	0.0466665
Trnt1	70047	-1.37559	0.0193064
Mbnl2	105559	-1.37595	0.0174112
Tmf1	232286	-1.37782	0.0417636
9130206I24Rik	100040736	-1.37826	0.044728
Gm4720	100043907	-1.37875	0.0168032
Esco1	77805	-1.37923	0.0229013
Slfn9	237886	-1.37997	0.00908055
Il18	16173	-1.38161	0.0484184
Rb1cc1	12421	-1.38745	0.0279741
Tceal7	100040972	-1.38784	0.0304659
AI987944	233168	-1.38859	0.0475449
LOC100316870	100316870	-1.38883	0.017456
Prpf40a	56194	-1.39104	0.0166102
2610206C17Rik	72495	-1.39491	0.0201229
Dnajc10	66861	-1.39613	0.00689281
Rai14	75646	-1.39653	0.0491056
Fam126b	213056	-1.39695	0.0109715
Cast	12380	-1.39808	0.026969
Arid4a	238247	-1.39864	0.028819
Plb1	665270	-1.39908	0.0192112
Arl5a	75423	-1.39992	0.00774412
Soat2	223920	-1.40023	0.0145024
Pilra	231805	-1.40131	0.00909346
Sec22c	215474	-1.40184	0.0408567
Gm5878	545861	-1.40202	0.0435981
C330011M18Rik	442802	-1.40224	0.00961455
Gm4415	100043402	-1.40239	0.00635712
Clip1	56430	-1.4039	0.0197315
2210020M01Rik	66528	-1.40422	0.0218326
Aph1b	208117	-1.4043	0.00802688
Nme7	171567	-1.40456	0.0252177
Uhrf1bp1l	75089	-1.40465	0.0129299
Daf2	13137	-1.40514	0.0120169
Sgcd	24052	-1.40519	0.0106039
Gm1123	382097	-1.40523	0.0468197
Suv420h1	225888	-1.40596	0.0267012
Fam13b	225358	-1.40648	0.0172599
Zfp788	67607	-1.40731	0.0101902
Cyp4v3	102294	-1.40841	0.0319251
Gm4122	100042950	-1.4107	0.00293751
LOC100046632	100046632	-1.41169	0.0421262
2610019N06Rik	66299	-1.41228	0.0447833
Acat3	224530	-1.4126	0.0129752
Lin54	231506	-1.41382	0.000189873
Arl13b	68146	-1.41436	0.0230523
Ptplad2	66775	-1.41628	0.0321068
Syncrip	56403	-1.41686	0.035719
Dbndd2	52840	-1.4173	0.0175064
Clip1	56430	-1.4177	0.00614156
Psip1	101739	-1.41775	0.0189412
Lum	17022	-1.41778	0.040672
Spag1	26942	-1.41785	0.0268823
Rnf13	24017	-1.41786	0.0233796
Cntln	338349	-1.4203	0.0288922
Gm6945	629065	-1.42113	0.0292574
Ifi204	15951	-1.42176	0.0333129
C1qa	12259	-1.42258	0.034879
Gm3065	100040962	-1.42289	0.0102089
5430427O19Rik	71398	-1.42298	0.0351909
Speer4c	66773	-1.42405	0.0184713
Plscr1	22038	-1.42552	0.0247874
Rg9mtd2	108943	-1.4271	0.0239516
Mllt11	56772	-1.42724	0.0062541
Slc35d2	70484	-1.42808	0.0174768
Abcg2	26357	-1.42891	0.0297184
Ntsr2	18217	-1.43085	0.0124279
LOC100047967	100047967	-1.43122	0.0293476
Sepsecs	211006	-1.4333	0.00498151
Casp8ap2	26885	-1.43455	0.00258516
D16Ertd472e	67102	-1.43557	0.0191408
Aim1l	230806	-1.43571	5.15593e-05
Vill	22351	-1.43672	0.0283978
Cd300ld	217305	-1.43683	0.0358948
Gria3	53623	-1.43683	0.0331615
Lrrc2	74249	-1.43703	0.0347273
Dnajc2	22791	-1.43715	0.0305258
Map3k7	26409	-1.43777	0.00901586
Vcam1	22329	-1.43814	0.0284244
Lmod2	93677	-1.43881	0.0452202
Alox5	11689	-1.43892	0.0475945
Man1a	17155	-1.43904	0.0056783
Spnb2	20742	-1.43929	0.0482775
6330439K17Rik	241688	-1.441	0.0157623
Lnp	69605	-1.44119	0.02299
Brwd3	382236	-1.44314	0.00224261
Uroc1	243537	-1.44353	0.0215508
Isl1	16392	-1.44554	0.0461984
Rnase4	58809	-1.44581	0.0391562
Sema3c	20348	-1.44598	0.000346241
F13a1	74145	-1.44634	0.00612458
Gm6252	621699	-1.44735	0.00969458
Snx10	71982	-1.44799	0.0125298
AU021034	219170	-1.45077	0.0265932
A230009B12Rik	319750	-1.45195	0.0268844
Ifit2	15958	-1.45374	0.0299154
Tmem62	96957	-1.45412	0.0402884
Ncrna00085	75202	-1.4561	0.0281859
Ppig	228005	-1.45624	0.0133219
Mrc1	17533	-1.45892	0.0455814
2610318N02Rik	70458	-1.46002	0.00450156
P2ry13	74191	-1.46105	0.0463516
Zfp677	210503	-1.4616	0.0260563
Cd48	12506	-1.46222	0.022009
Ssb	20823	-1.46236	0.0077335
Dcn	13179	-1.46286	0.0155238
Pdlim2	213019	-1.46534	0.00429798
Odf2l	52184	-1.46552	0.00247761
Ccdc104	216618	-1.4666	0.019294
Rock1	19877	-1.46674	0.0452758
Zfp758	224598	-1.46699	0.017717
2810055G20Rik	77994	-1.46825	0.00573597
Frmd3	242506	-1.46926	0.0189829
Riok2	67045	-1.47224	0.00498002
Cxcl16	66102	-1.4727	0.045521
Akr1c13	27384	-1.47287	0.0288905
Zmat1	215693	-1.47467	0.0243226
A630089N07Rik	320586	-1.47615	0.000782028
Gm4759	209380	-1.47691	0.0114043
LOC628205	628205	-1.47848	0.00992991
Clcnkb	56365	-1.47878	0.0135242
BC066028	407812	-1.47942	0.0154424
Prkcb	18751	-1.47964	0.0395629
Magt1	67075	-1.48086	0.0378297
Stk17b	98267	-1.48136	0.0271527
Cd72	12517	-1.48153	0.0471894
Kif18a	228421	-1.4818	0.00246023
Vwa5a	67776	-1.48259	0.00688815
Cd55	13136	-1.4834	0.00125917
Map3k7	26409	-1.48597	0.0304022
A530099J19Rik	319293	-1.4867	0.0321823
Gm2403	100039749	-1.4867	0.0305133
Gabpb2	213054	-1.49015	0.0361901
Eif4e2	26987	-1.49029	0.0349901
C130023C23Rik	552878	-1.49048	0.0161304
Nudt15	214254	-1.4914	0.00361745
Cnksr2	245684	-1.49463	0.0329713
1700020A23Rik	75656	-1.49585	0.0249167
Rgs14	51791	-1.50006	0.0361664
Glp1r	14652	-1.50285	0.0159607
AA388235	433100	-1.50432	0.0043072
Cflar	12633	-1.50502	0.0281686
Lrp11	237253	-1.50837	0.0191313
Ms4a14	383435	-1.50881	0.0491164
Ccdc85a	216613	-1.50929	0.00597437
Fam171b	241520	-1.51097	0.00195145
Rapgef6	192786	-1.51198	0.0488234
Cyp1b1	13078	-1.51296	0.0356165
LOC100045458	100045458	-1.51344	0.0125143
Gm7109	633250	-1.51525	0.0143016
Zmat4	320158	-1.51526	0.0391394
Cd33	12489	-1.51604	0.0411621
Mblac2	72852	-1.51726	0.0319421
Clec1a	243653	-1.51801	0.0435974
Ccdc14	239839	-1.51899	0.0309192
Lims1	110829	-1.51904	0.0466277
Lztfl1	93730	-1.52306	0.00137997
Pdgfd	71785	-1.52349	0.0305632
Tslp	53603	-1.52488	0.0463673
Pax6os1	402728	-1.52553	0.0272449
1700102H20Rik	68230	-1.52564	0.00837797
Camk1d	227541	-1.52622	0.0461574
Gm2122	100039260	-1.52779	0.0319841
Tmem62	96957	-1.52928	0.0467848
Slmap	83997	-1.53036	0.00284298
Acpp	56318	-1.53228	0.0212062
Tlr2	24088	-1.53291	0.0201417
Gdf11	14561	-1.53314	0.0327346
LOC100045990	100045990	-1.53402	0.0342121
Igsf10	242050	-1.53432	0.0226945
Evi2a	14017	-1.53433	0.00154237
Fmr1	14265	-1.53484	0.0227807
A130040M12Rik	319269	-1.53539	0.0122442
Pf4	56744	-1.53761	0.037775
1600014C23Rik	72240	-1.54076	0.00605669
Gm10697	100042761	-1.5417	0.0429076
A830049F12Rik	319915	-1.54218	0.0199689
Rabgap1l	29809	-1.5428	0.0166976
Scn3a	20269	-1.54326	0.0261359
Gcet2	14525	-1.54519	0.0261397
Dupd1	435391	-1.55073	0.0115414
Anxa1	16952	-1.5508	0.00836134
Rsph10b2	75136	-1.55088	0.0244804
A730056A06Rik	319783	-1.55286	0.012527
Asph	65973	-1.55389	0.0194343
Ssb	20823	-1.55513	0.0102255
Lepr	16847	-1.55615	0.0249337
Kcnt1	227632	-1.5565	0.023016
Anxa1	16952	-1.56179	0.00972054
Hist1h2ac	319164	-1.56251	0.0380879
Slamf9	98365	-1.56454	0.0078519
Abca9	217262	-1.56546	0.02666
Fgf7	14178	-1.56662	0.0124972
Mnda	381308	-1.5669	0.0146509
C1qtnf7	109323	-1.56952	0.0393292
Ms4a7	109225	-1.56957	0.0488135
Fndc7	320181	-1.56963	0.0119966
Tmem179	104885	-1.57046	0.0369737
Zfp654	72020	-1.57806	0.0307216
Chrdl1	83453	-1.58261	0.0373567
Lpar1	14745	-1.5839	0.00607072
Casp1	12362	-1.58429	0.0142776
Gm6664	626315	-1.5843	0.049302
5430427O19Rik	71398	-1.5862	0.0236414
Gm2251	100039464	-1.58674	0.0118788
Cd86	12524	-1.58961	0.0117792
Kcnj6	16522	-1.59021	0.0320398
D430040L24Rik	320658	-1.59044	0.0267587
Smarca1	93761	-1.59187	0.0240028
Pign	27392	-1.5926	0.0312554
Spsb2	14794	-1.59495	0.00713393
Zfp641	239652	-1.59521	0.0322807
Elovl4	83603	-1.59716	0.00102343
Spop	20747	-1.59755	0.033622
Elovl7	74559	-1.6004	0.00674418
Wdfy4	545030	-1.60044	0.0316443
6720474J12Rik	320927	-1.60064	0.0205765
Arhgap15	76117	-1.60141	0.00608708
Thsd7a	330267	-1.60244	0.00381378
Pcdh7	54216	-1.60284	0.0188889
Rnpc3	67225	-1.60347	0.00441955
Sytl3	83672	-1.60433	0.00215528
Ang2	11731	-1.60499	0.0155008
Gm4211	100043074	-1.60664	0.0104879
Dpp4	13482	-1.61031	0.000811006
Bend6	320705	-1.61194	0.0181992
Gpatch4	66614	-1.61468	0.00231191
Gm2763	100040422	-1.62324	0.0123119
Camk2d	108058	-1.6234	0.0296027
LOC100045966	100045966	-1.62369	0.00184922
Pla2g4a	18783	-1.62814	0.0499324
6720473M08Rik	320121	-1.63011	0.0283711
5830428M24Rik	76062	-1.63716	0.024165
4922501C03Rik	382090	-1.64228	0.0170025
Il33	77125	-1.64416	0.0058111
Pramef12	77632	-1.64595	0.0223492
Xirp2	241431	-1.64661	0.0222441
Usp53	99526	-1.64841	0.0276585
Hcst	23900	-1.64853	0.0378962
Cybb	13058	-1.64915	0.0259345
Cd14	12475	-1.64992	0.00770729
Mctp1	78771	-1.65298	0.0278047
Fam171b	241520	-1.6573	0.00141478
AI607873	226691	-1.65892	0.0435161
LOC100040347	100040347	-1.66407	0.0194868
Susd3	66329	-1.66544	0.0084747
Ntsr2	18217	-1.66637	0.00806077
LOC100048018	100048018	-1.66732	0.00509494
Snx10	71982	-1.67122	0.00529013
Napb	17957	-1.67953	0.0393498
4930473A06Rik	320226	-1.67953	0.00609045
A630007B06Rik	213993	-1.68175	0.0390593
Gpr85	64450	-1.6898	0.0228048
Col17a1	12821	-1.69723	0.0427749
Hras1	15461	-1.69864	0.0142157
Nt5dc1	319638	-1.70135	0.00297328
Tubb3	22152	-1.71216	0.0424567
Ell3	269344	-1.71315	0.00495017
Nap1l5	58243	-1.72046	0.0103732
Kif3b	16569	-1.72197	0.000631293
Emr1	13733	-1.72497	0.0293236
Fktn	246179	-1.72508	0.0113777
Gm11780	622019	-1.72733	0.0173873
4921509J17Rik	70857	-1.72947	0.0131231
LOC100044499	100044499	-1.73864	0.0463318
Grhl1	195733	-1.74298	0.00204903
Lrmp	16970	-1.74747	0.0365034
Fam196b	574403	-1.7483	0.0145168
Ankrd12	106585	-1.74891	0.0114722
Gm10471	100039045	-1.7508	0.0293563
Il1rl1	17082	-1.7539	0.0199984
Zmat1	215693	-1.75831	0.0053363
Slfn10-ps	237887	-1.76343	0.0463591
Vmn1r65	81013	-1.77084	0.0491396
Mfsd2a	76574	-1.77493	0.0244367
Fam154b	330577	-1.77651	0.0458604
Sash3	74131	-1.77929	0.0441278
Gm4610	100043726	-1.78672	0.00371758
Omd	27047	-1.78924	0.0442519
Gimap3	83408	-1.7911	0.0135157
2210009G21Rik	74243	-1.79344	0.0319771
Tnfaip8l2	69769	-1.7948	0.0109746
Ccdc141	545428	-1.79484	0.00575389
Gcnt1	14537	-1.79602	0.00530026
Opn1mw	14539	-1.79725	0.0144807
Zc3h12d	237256	-1.79774	0.0490915
Ms4a8a	64381	-1.80497	0.0488559
Fcgr2b	14130	-1.81782	0.0410456
Actc1	11464	-1.81865	0.0149638
Nos1ap	70729	-1.82149	0.0278644
LOC100045718	100045718	-1.82181	0.00117341
Rgs18	64214	-1.82414	0.0260951
Clic6	209195	-1.82555	0.0329574
Xlr5a	574438	-1.82819	0.0446858
LOC631406	631406	-1.8286	0.00443875
Napb	17957	-1.82957	0.038385
Pilra	231805	-1.83006	0.0260079
Adam4	11498	-1.83233	0.0434396
Secisbp2l	70354	-1.84095	0.0356598
Tyrobp	22177	-1.84608	0.0456356
Fcgr3	14131	-1.84754	0.0363794
Gm11623	666749	-1.85221	0.00532287
Fam126a	84652	-1.85479	0.0279791
Nckap1l	105855	-1.85483	0.040017
Dram1	71712	-1.8552	0.00300832
Emr1	13733	-1.85528	0.0336761
Lrrn3	16981	-1.85598	0.0497189
Rab27b	80718	-1.86614	0.0174844
Enkur	71233	-1.86719	0.000561151
Gm2012	100039030	-1.86986	0.0151631
Gsc2	195333	-1.8731	0.0144575
Barhl1	54422	-1.87448	0.0167615
Nox4	50490	-1.87522	0.00338811
F8	14069	-1.87743	0.0114094
Ptprc	19264	-1.88053	0.0372077
Zfp407	240476	-1.8838	0.0215313
Hpse	15442	-1.88569	0.0215653
Scel	64929	-1.88775	0.00734477
LOC100044430	100044430	-1.89444	0.0221257
Slx	664829	-1.89614	0.00484567
Edil3	13612	-1.89654	0.00897964
Spag5	54141	-1.90004	0.0411263
Eid3	66341	-1.90141	0.0358154
Lat2	56743	-1.90234	0.0281083
Rgs1	50778	-1.90645	0.0238214
Gm525	217071	-1.91006	0.0104016
Hpse	15442	-1.91133	0.0215444
Cd48	12506	-1.91139	0.0201675
1700087I21Rik	76619	-1.91314	0.0419273
Npnt	114249	-1.91656	0.0253868
Csprs	114564	-1.93339	0.00148425
Cpa3	12873	-1.93379	0.0390501
Gm13580	100039176	-1.94185	0.000284216
F5	14067	-1.94382	2.30484e-05
Gm3697	100042151	-1.9445	0.0413909
AI661384	106930	-1.94527	0.00634045
Casc1	320662	-1.95349	0.0251586
Cd72	12517	-1.95517	0.0481803
Gipc2	54120	-1.95876	0.00545639
5830405M20Rik	74749	-1.95899	0.00755644
Ifltd1	74071	-1.96073	0.0186812
Sfrp4	20379	-1.96801	0.0188695
Gm5168	382275	-1.96901	0.0319934
Tmem71	213068	-1.97288	0.0138907
1700011E24Rik	75467	-1.9729	0.0408213
Rab27b	80718	-1.97882	0.0404869
4930589O11Rik	78214	-1.98589	0.0020551
Pik3r5	320207	-1.9865	0.0431218
Ggt6	71522	-1.9874	0.0249143
AI661453	224833	-1.98759	0.0154558
Fbxl13	320118	-1.99542	0.0378835
Tph1	21990	-2.00798	0.0430873
LOC640965	640965	-2.02064	0.0356357
Gm16430	100040894	-2.02607	0.0443861
Cfh	12628	-2.03204	0.0160616
Ppp1r1c	75276	-2.03389	0.00597983
LOC100048500	100048500	-2.03607	0.0100256
Ccrl1	252837	-2.03792	0.0336918
Lca5	75782	-2.03795	0.0392969
Sh2d1b1	26904	-2.04098	0.00389722
Pih1d2	72614	-2.05248	0.00446543
Lrrcc1	71710	-2.05771	0.0223434
Glipr1	73690	-2.07512	0.00122492
Mpp7	75739	-2.08003	0.0374147
Slurp1	57277	-2.08553	0.0229145
D5Ertd560e	52139	-2.09016	0.0399187
Ly9	17085	-2.09033	0.0347598
4932435O22Rik	319819	-2.09465	0.027711
Adam3	11497	-2.10549	0.00372548
C030034E14Rik	77469	-2.12131	0.044149
Plek	56193	-2.12691	0.00607433
Cd200r3	74603	-2.12778	0.0161019
Clec7a	56644	-2.1294	0.013582
Lyz2	17105	-2.13256	0.0142804
Dpep3	71854	-2.13272	0.00919917
Cd53	12508	-2.14334	0.0379604
Fgf10	14165	-2.14728	0.000897377
Gm4223	100043091	-2.16416	0.00409349
Gm11428	100034251	-2.17052	0.00746051
BB162755	104705	-2.17506	0.000911605
March1	72925	-2.17834	0.0240751
Atrx	22589	-2.17883	0.0230426
Vsig4	278180	-2.19159	0.0105837
AF251705	140497	-2.19368	0.0332154
Pon1	18979	-2.20115	0.0401479
LOC100048136	100048136	-2.20677	0.00348947
Cd163l1	244233	-2.22109	0.00234149
Dcst1	77772	-2.22505	0.0293301
Clca1	12722	-2.22937	0.0398746
Cytsb	432572	-2.23395	0.0208805
Lrp2bp	67620	-2.24119	0.00844867
Pou2af1	18985	-2.24194	0.024197
H2-Aa	14960	-2.24518	0.0331338
Adamdec1	58860	-2.25146	0.0486984
Tmem202	73893	-2.25204	0.0329232
Trem2	83433	-2.25293	0.0265431
Gm8995	668139	-2.25754	0.00143126
Sla	20491	-2.27	0.042337
LOC674677	674677	-2.2731	0.0109775
4930546O09Rik	78201	-2.27679	0.0489473
Ctsm	64139	-2.2783	0.0452215
Gm4703	100043874	-2.29099	0.0493022
Gpr65	14744	-2.3369	0.00914812
Lilrb4	14728	-2.34283	0.0409259
Serpinb10-ps	241197	-2.35359	0.0321577
Tmem125	230678	-2.36022	0.0211141
Tcfec	21426	-2.37684	0.0240796
Kmo	98256	-2.3899	0.00251118
Bmpr1b	12167	-2.39446	0.0280454
Cd160	54215	-2.42763	0.00846406
Zfyve28	231125	-2.44785	0.0396532
Gm5547	433637	-2.44937	0.0080091
Mustn1	66175	-2.45049	0.0226004
Mfap3l	71306	-2.4524	0.0149572
Ccne1	12447	-2.4589	0.013561
Gm6802	627871	-2.46421	0.012868
Lypd6b	71897	-2.46978	0.0218445
BC023105	667597	-2.49125	0.00303735
2310002J15Rik	67859	-2.52477	0.0361047
S100a9	20202	-2.52947	0.0395454
Clec9a	232414	-2.5352	0.0358768
Klra7	16638	-2.56205	0.0399227
Tchh	99681	-2.56261	0.0493262
Gm13429	100040493	-2.58221	0.0210736
Lilrb4	14728	-2.58223	0.0433594
Gata1	14460	-2.60255	0.0189299
Msln	56047	-2.60263	0.00514762
Gml	625599	-2.60397	0.0203182
Pira11	18724	-2.61093	0.0244946
F830016B08Rik	240328	-2.63154	0.0275479
Cd84	12523	-2.64919	0.0439096
Gpnmb	93695	-2.66083	0.0194465
Adora3	11542	-2.67041	0.0388724
Gp49a	14727	-2.67297	0.0454936
Atad2	70472	-2.6876	0.0385007
LOC435333	435333	-2.70375	0.0131041
Cd209e	170780	-2.71103	0.00607185
Ccdc150	78016	-2.71163	0.0273443
A930038C07Rik	68169	-2.71738	0.0219416
Eda2r	245527	-2.73138	0.0268734
1700024P16Rik	242594	-2.73424	0.0340412
S100a8	20201	-2.74323	0.00487264
Fam105a	223433	-2.75628	0.0129996
LOC100041903	100041903	-2.75632	0.00462139
LOC675548	675548	-2.76964	0.0273874
Tspan32	27027	-2.77687	0.0202769
Cd209a	170786	-2.79353	0.0380411
Sema3d	108151	-2.79766	0.0276949
LOC674050	674050	-2.85105	0.00659104
Spats1	71020	-2.85713	0.0128932
Adh7	11529	-2.86974	0.0154696
Spdya	70891	-2.87216	0.0360921
E230029C05Rik	319711	-2.88298	0.0399622
Mbd5	109241	-2.91587	0.046219
Cd300lb	217304	-2.92116	0.0163459
1700028E10Rik	625175	-2.9324	0.000913351
5830407E08Rik	76013	-2.93431	0.0369512
Asb15	78910	-2.93731	0.0265688
Steap1	70358	-2.94184	0.0143862
Card11	108723	-2.9768	0.0299964
Cntnap5b	241175	-3.0142	0.000811556
Spp1	20750	-3.02169	0.0488715
1700007G11Rik	75784	-3.04142	0.0109636
Rasgef1a	70727	-3.04705	0.0141584
Opn1mw	14539	-3.06787	0.0240924
Rspo1	192199	-3.08146	0.0248504
Vmn2r11	384219	-3.08221	0.0261424
4930403O15Rik	73814	-3.10137	0.00876447
Ildr1	106347	-3.11772	0.00662654
Dnahc7a	627872	-3.19005	0.0140922
Fcer1a	14125	-3.21323	0.00999614
Rnf222	320040	-3.32245	0.00821474
P2ry10	78826	-3.3363	0.028182
Spink5	72432	-3.36141	0.0259756
1110032A03Rik	68721	-3.41156	0.000526044
Krt23	94179	-3.41409	0.0169056
Pdzk1ip1	67182	-3.47684	0.0486826
Tex14	83560	-3.47875	0.00346065
Plxnc1	54712	-3.59172	0.0178492
1600029D21Rik	76509	-3.63828	0.0351453
Fam84a	105005	-3.64387	0.0260875
Adcy8	11514	-3.67403	0.043495
Ccdc146	75172	-3.80795	0.00515655
Gm9758	381714	-3.85172	0.0306814
Cd209c	170776	-3.90428	0.00907824
Gm4841	225594	-3.97167	0.00628476
Ly6g6e	70274	-4.01588	0.000288361
LOC100047788	100047788	-4.03126	0.0466405
[truncated: 21 more rows]
